# Supplementary material for: Comparative Genomic Analysis of the Genus Nocardiopsis Provides New Insights into Its Genetic Mechanisms of Environmental Adaptability
Source: PLoS One. 2013 Apr 23;8(4):e61528. doi: 10.1371/journal.pone.0061528 (PMC3634020; doi:10.1371/journal.pone.0061528)
Supplement: Table S1 — Genomic features and core and unique proteins for 17 species of Nocardiopsis . (XLS) [file pone.0061528.s003.xls]

## Sheet: Table S1
Table S1 Genomic features, Core and unique proteins for 17 species.
Genome	Size(Mb)	%G+C	Proteome size	%gene density	No of contigs	Core proteins	Unique proteins	Accession number
N. alba	5.7	69.8	5397	87.2	43	2488(46.1%)	589(10.9%)	ANAC00000000
N. alkaliphila	5.2	67.5	4965	85.3	61	2352(47.4%)	666(13.4%)	ANBD00000000
N. baichengensis	6.5	73.6	5898	85.4	48	2518(42.7%)	520(8.8%)	ANAS00000000
N. chromatogenes	6.9	73.8	6618	84.7	92	2583(39.0%)	1222(18.5%)	ANBH00000000
N. dassonvillei	6.5	72.7	5497	84.7	1	2588(47.1%)	186(3.4%)	cp002040/cp002041
N. ganjiahuensis	7.4	71	6712	86.3	37	2732(40.7%)	756(11.3%)	ANBA00000000
N. gilva	6.3	69.7	5866	83.9	58	2433(41.5%)	1472(25.1%)	ANBG00000000
N. halophila	6.9	73.7	6054	85.2	65	2522(41.7%)	734(12.1%)	ANAD00000000
N. halotolerans	5.9	71.4	5890	85.3	73	2533(43.0%)	889(15.1%)	ANAX00000000
N. kunsanensis	5.5	69.6	4848	85.4	85	2359(48.7%)	528(10.9%)	ANAY00000000
N. lucentensis	7.4	71.2	6239	85.8	99	2487(39.9%)	1406(22.5%)	ANBC00000000
N. potens	6.8	74.8	6385	85.2	85	2625(41.1%)	1181(18.5%)	ANBB00000000
N. prasina	5.9	70.8	5524	86	57	2564(46.4%)	563(10.2%)	ANAE00000000
N. salina	5.5	70.4	5530	85.9	63	2438(44.1%)	947(17.1%)	ANBF00000000
N. synnemataformans	7.4	72.3	6907	85.6	63	2658(38.5%)	1098(15.9%)	ANAW00000000
N. valliformis	7.2	69.6	6464	85.6	61	2662(41.2%)	795(12.3%)	ANAZ00000000
N. xinjiangensis	4.9	69.8	4890	85.5	58	2401(49.1%)	467(9.6%)	ANBE00000000
Core proteins: The proteins were conserved in all organisms which found in 17 species.
Unique proteins: The proteins were unique or species-spcific which were not clustered.
