# Supplementary material for: Comparative Genomic Analysis of the Genus Nocardiopsis Provides New Insights into Its Genetic Mechanisms of Environmental Adaptability
Source: PLoS One. 2013 Apr 23;8(4):e61528. doi: 10.1371/journal.pone.0061528 (PMC3634020; doi:10.1371/journal.pone.0061528)
Supplement: Table S2 — Complete list of the 22,143 homologous clusters in 17 Nocardiopsis genomes. (XLS) [file pone.0061528.s004.xls]

## Sheet: Table S2
Table S2. Complete list of the 22,143 homologous clusters in 17 Nocardiopsis genomes.
cluster_ID	species_number	genes_number	N. dassonvillei	N. alba	N. alkaliphila	N. synnemataformans	N. gilva	N. kunsanensis	N. prasina	N. chromatogenes	N. halotolerans	N. xinjiangensis	N. potens	N. lucentensis	N. halophila	N. ganjiahuensis	N. baichengensis	N. valliformis	N. salina
116	17	381	27	20	15	26	24	13	25	26	23	16	30	23	24	29	20	22	18
190	17	280	22	21	9	28	13	11	16	16	19	16	14	22	9	16	15	26	7
765	17	281	18	10	15	18	15	9	16	25	16	13	14	9	19	27	20	19	18
434	17	196	19	11	6	21	9	8	13	9	15	12	16	5	10	17	6	13	6
133	17	261	22	15	12	23	10	11	15	17	20	10	21	11	15	18	13	12	16
147	17	244	14	15	10	16	24	10	11	11	14	10	17	18	11	9	17	22	15
716	17	140	10	4	4	10	4	7	10	11	9	10	7	6	6	16	6	13	7
1783	17	112	3	4	6	8	10	5	5	7	4	9	11	6	7	5	8	9	5
258	17	193	11	17	10	9	5	8	11	8	11	8	14	9	10	19	7	23	13
90	17	174	12	14	7	10	8	7	10	10	13	7	11	10	9	15	10	13	8
1044	17	96	8	3	6	7	5	5	3	6	6	7	3	4	5	9	5	6	8
30	17	85	5	4	6	5	2	5	5	4	4	7	4	4	5	8	5	8	4
483	17	103	8	8	4	8	5	5	5	7	6	6	10	4	7	10	6	2	2
148	17	105	7	9	5	7	6	8	5	5	6	6	9	3	5	6	5	5	8
739	17	58	3	5	2	3	1	5	5	2	5	6	4	4	2	4	1	1	5
1910	17	88	3	6	3	3	4	6	4	6	3	6	6	6	5	7	5	9	6
2396	17	84	3	10	1	3	3	3	9	7	3	6	5	4	6	6	6	3	6
482	17	131	8	6	6	9	8	6	8	8	10	5	7	6	8	12	7	9	8
38	17	115	9	3	6	11	4	5	8	6	9	5	4	7	5	12	5	10	6
581	17	136	8	9	9	10	9	3	11	9	9	5	7	10	5	10	7	9	6
328	17	104	8	5	4	8	6	4	3	6	8	5	7	8	8	8	8	5	3
931	17	99	7	5	5	6	7	4	4	8	5	5	11	3	8	6	7	5	3
656	17	64	4	2	3	6	1	4	4	5	4	5	2	2	3	6	3	6	4
74	17	68	10	8	2	2	3	5	3	2	3	5	4	2	2	11	2	3	1
3158	17	99	5	6	2	8	8	3	3	10	3	5	9	6	6	7	6	7	5
1648	17	66	4	3	2	4	5	4	3	5	3	5	6	4	3	3	3	4	5
1020	17	74	6	2	3	6	2	3	3	5	2	5	2	6	2	6	6	6	9
2908	17	64	2	4	3	2	2	2	5	5	2	5	4	3	5	4	5	4	7
2068	17	139	12	6	8	17	4	5	6	5	13	4	9	14	6	8	4	14	4
164	17	121	9	9	4	10	6	5	5	4	8	4	13	6	5	9	6	12	6
679	17	83	4	7	2	4	7	4	3	6	7	4	9	2	6	6	5	5	2
1731	17	114	10	5	2	10	7	3	6	10	5	4	12	5	8	9	8	7	3
2127	17	98	6	3	4	6	4	3	7	9	5	4	4	4	8	9	8	7	7
454	17	115	5	10	9	5	3	6	12	6	5	4	6	6	5	10	6	13	4
3132	17	72	4	3	3	4	2	4	4	4	5	4	2	6	5	7	5	6	4
59	17	72	4	5	4	4	4	4	4	6	4	4	3	4	5	4	5	4	4
677	17	64	3	3	4	4	4	3	1	5	4	4	6	3	4	5	4	4	3
2477	17	49	3	2	4	3	2	3	3	3	4	4	5	2	3	2	3	1	2
24	17	51	4	2	1	5	4	2	2	4	3	4	2	4	3	2	4	3	2
550	17	41	3	3	3	3	1	4	2	1	3	4	2	1	3	2	3	1	2
2003	17	39	4	2	1	3	1	2	1	3	2	4	1	2	2	2	2	4	3
126	17	57	3	4	1	3	3	3	4	4	2	4	4	4	3	6	3	4	2
2632	17	52	2	5	4	2	2	4	5	1	2	4	1	2	1	5	1	5	6
1496	17	47	1	4	2	1	1	4	4	2	1	4	2	3	3	4	3	3	5
988	17	97	4	4	3	5	6	4	4	9	7	3	9	8	8	8	5	7	3
157	17	97	4	7	2	9	8	3	4	7	6	3	9	5	7	9	6	7	1
222	17	54	7	2	3	6	2	4	2	1	5	3	2	2	2	5	1	4	3
968	17	71	6	5	3	9	3	3	2	5	5	3	6	3	5	5	4	3	1
2653	17	52	4	3	3	4	1	3	2	3	5	3	2	2	2	4	2	6	3
1551	17	44	4	2	1	4	3	2	2	3	4	3	3	1	3	2	3	2	2
232	17	51	3	4	1	5	1	2	4	3	4	3	3	5	4	3	3	1	2
1235	17	44	4	2	2	4	1	3	2	2	3	3	3	3	2	4	2	3	1
291	17	56	3	4	3	3	2	3	6	2	3	3	3	4	2	7	1	6	1
155	17	40	3	3	4	3	1	4	3	1	3	3	2	1	1	3	1	1	3
885	17	57	2	2	5	7	3	6	1	3	3	3	4	3	2	5	2	5	1
1291	17	41	2	3	2	1	2	3	3	2	3	3	2	2	2	3	2	3	3
172	17	51	5	3	2	4	2	2	4	3	2	3	4	2	3	4	3	3	2
1827	17	46	3	3	3	3	1	3	3	3	2	3	3	2	2	3	3	3	3
577	17	43	3	1	1	3	1	2	1	5	2	3	3	4	3	2	3	4	2
237	17	38	2	2	1	2	2	3	2	3	2	3	3	1	3	2	3	2	2
3400	17	38	2	1	1	3	1	2	1	3	2	3	3	2	3	2	3	3	3
1012	17	35	2	2	2	2	2	3	2	2	1	3	2	2	2	3	2	2	1
2368	17	43	1	3	2	1	2	3	3	3	1	3	3	2	3	3	3	3	4
700	17	98	7	3	4	10	5	6	2	9	7	2	4	9	7	4	7	9	3
1792	17	75	7	5	3	5	3	2	5	6	7	2	5	5	5	6	4	3	2
397	17	66	3	3	4	5	4	3	4	3	6	2	6	4	2	6	2	5	4
940	17	70	8	6	1	7	2	2	7	5	5	2	6	4	2	6	1	3	3
479	17	71	6	4	2	6	2	2	5	4	5	2	5	5	4	7	4	6	2
313	17	49	5	4	3	3	1	2	2	1	5	2	4	3	1	3	1	3	6
1132	17	93	3	9	4	5	6	2	6	8	5	2	11	4	7	6	7	5	3
584	17	61	4	4	3	6	4	2	5	3	4	2	5	2	3	5	4	3	2
687	17	60	3	2	1	4	5	1	3	5	4	2	3	6	4	4	4	7	2
1330	17	57	3	3	4	5	1	4	4	3	4	2	3	3	3	5	2	4	4
523	17	52	3	4	4	4	4	2	5	2	4	2	3	3	1	3	3	3	2
3103	17	46	3	2	3	3	3	2	3	3	4	2	2	2	3	4	3	3	1
757	17	45	3	4	2	4	1	2	3	2	4	2	2	3	2	3	2	4	2
2041	17	45	3	2	2	3	2	2	2	4	4	2	2	2	4	3	4	2	2
2656	17	43	3	2	1	2	3	1	3	3	4	2	4	3	3	2	5	1	1
1876	17	54	4	3	5	4	2	4	4	2	3	2	2	1	2	5	2	7	2
1315	17	49	3	1	4	4	3	1	2	3	3	2	4	3	2	4	3	5	2
369	17	45	3	2	2	4	4	2	2	2	3	2	3	5	2	2	1	4	2
758	17	45	3	3	2	3	1	2	3	3	3	2	5	2	3	3	2	3	2
113	17	38	3	2	2	3	2	2	3	2	3	2	2	3	2	2	2	2	1
188	17	35	3	1	2	3	2	2	3	1	3	2	1	1	2	3	2	2	2
311	17	34	3	2	2	1	1	2	3	2	3	2	2	2	2	2	2	2	1
435	17	33	3	2	1	2	1	1	2	1	3	2	2	2	2	3	2	2	2
803	17	50	2	2	2	2	1	2	4	4	3	2	3	3	4	5	4	4	3
899	17	43	2	2	2	2	4	2	3	3	3	2	3	2	3	2	3	2	3
2468	17	34	2	3	1	3	1	3	1	2	3	2	3	2	1	2	1	2	2
152	17	33	2	3	1	3	1	3	1	2	3	2	3	1	1	2	1	2	2
2019	17	28	2	2	2	1	1	2	1	1	3	2	1	2	1	2	1	2	2
2119	17	40	1	3	2	3	4	1	2	2	3	2	3	2	3	3	2	2	2
754	17	30	1	1	1	1	3	2	1	2	3	2	2	2	2	2	1	3	1
3433	17	46	5	1	3	6	1	1	4	3	2	2	2	2	1	3	4	4	2
665	17	32	4	2	1	4	1	2	2	1	2	2	1	1	1	2	1	1	4
2898	17	45	3	2	2	3	4	1	3	4	2	2	3	3	2	2	4	2	3
969	17	44	3	3	2	3	1	1	4	3	2	2	1	3	3	4	3	3	3
1575	17	40	3	2	2	2	2	2	2	3	2	2	3	4	3	2	2	3	1
1034	17	37	3	2	1	2	1	2	2	4	2	2	4	1	2	2	3	2	2
1856	17	31	3	1	2	3	1	3	2	1	2	2	1	2	1	2	1	3	1
2635	17	48	2	2	2	3	3	4	2	4	2	2	3	4	3	3	3	4	2
1721	17	45	2	2	1	2	3	2	2	4	2	2	5	5	3	3	3	3	1
1471	17	44	2	2	2	3	2	2	2	4	2	2	3	2	4	2	4	2	4
594	17	39	2	2	2	2	3	2	2	3	2	2	3	2	3	2	3	2	2
2042	17	38	2	2	2	2	2	2	3	3	2	2	3	1	3	2	3	2	2
869	17	37	2	1	2	2	3	2	2	2	2	2	3	2	2	1	3	3	3
683	17	35	2	2	2	2	2	2	2	2	2	2	2	3	2	2	2	2	2
1063	17	35	2	1	2	2	1	2	1	3	2	2	2	2	3	2	3	3	2
63	17	34	2	2	1	2	2	2	2	2	2	2	3	1	2	2	2	2	3
83	17	34	2	2	2	2	2	2	2	2	2	2	2	2	2	2	2	2	2
217	17	34	2	2	2	2	1	3	2	2	2	2	2	2	2	3	2	2	1
255	17	34	2	3	3	2	1	2	3	1	2	2	1	2	1	3	1	3	2
1434	17	34	2	2	2	2	2	2	2	2	2	2	2	2	2	2	2	2	2
1788	17	34	2	2	2	2	1	3	2	1	2	2	1	2	1	4	1	3	3
2493	17	34	2	1	1	4	1	3	1	3	2	2	2	2	3	2	2	1	2
631	17	33	2	2	2	1	2	2	2	2	2	2	2	2	2	2	2	2	2
709	17	33	2	2	2	2	2	2	2	1	2	2	2	2	2	2	2	2	2
957	17	33	2	2	2	2	1	2	2	2	2	2	2	2	2	2	2	2	2
1338	17	33	2	2	2	2	1	2	2	2	2	2	2	1	2	3	2	2	2
1652	17	33	2	1	2	2	2	1	3	2	2	2	1	2	1	3	2	3	2
2326	17	33	2	2	2	2	2	2	2	2	2	2	2	1	2	2	2	2	2
543	17	32	2	2	2	2	1	2	2	2	2	2	2	1	2	2	2	2	2
980	17	32	2	2	2	2	2	2	2	1	2	2	2	2	2	2	2	2	1
1819	17	32	2	2	2	2	1	2	2	2	2	2	2	2	2	2	2	2	1
2045	17	32	2	2	1	2	2	1	2	2	2	2	2	2	2	3	2	1	2
2290	17	32	2	2	2	2	1	2	3	2	2	2	1	2	2	2	1	2	2
3175	17	32	2	2	2	2	2	2	2	1	2	2	2	1	2	2	2	2	2
413	17	31	2	2	1	2	2	1	2	2	2	2	2	1	2	2	2	2	2
457	17	31	2	2	1	2	2	2	2	1	2	2	2	2	2	2	2	2	1
1361	17	31	2	2	2	2	2	2	2	1	2	2	2	2	1	2	1	2	2
1973	17	31	2	1	3	2	1	1	2	1	2	2	2	2	2	3	1	2	2
751	17	30	2	2	2	2	1	2	2	1	2	2	2	2	1	2	1	2	2
954	17	30	2	2	2	2	1	1	2	2	2	2	2	1	2	2	2	2	1
1062	17	30	2	2	2	2	2	2	1	2	2	2	1	1	2	2	1	2	2
2087	17	30	2	2	1	2	2	1	3	2	2	2	2	2	1	2	1	2	1
2884	17	30	2	2	2	2	2	1	2	1	2	2	2	2	1	2	2	2	1
183	17	29	2	2	1	2	1	3	2	1	2	2	1	2	1	2	1	2	2
1383	17	29	2	2	2	2	1	2	2	1	2	2	2	2	1	2	1	2	1
2079	17	29	2	2	2	2	1	2	2	1	2	2	1	2	1	2	1	2	2
115	17	28	2	1	2	2	1	3	1	2	2	2	2	1	1	2	1	2	1
1314	17	28	2	2	2	2	1	2	2	1	2	2	1	1	1	2	1	2	2
187	17	27	2	2	1	2	1	1	2	1	2	2	2	1	1	2	1	2	2
270	17	27	2	1	2	2	1	2	1	2	2	2	1	1	2	1	2	1	2
1065	17	27	2	1	2	2	1	2	2	1	2	2	1	2	1	2	1	1	2
1369	17	27	2	1	2	2	1	2	1	1	2	2	1	2	1	2	1	2	2
2890	17	27	2	1	1	2	1	2	1	2	2	2	1	2	2	1	2	1	2
2311	17	25	2	1	1	2	1	2	2	1	2	2	1	1	1	1	1	2	2
1666	17	23	2	1	1	2	1	1	2	1	2	2	1	1	1	2	1	1	1
1112	17	37	1	3	2	1	2	2	2	3	2	2	2	2	4	2	4	2	1
2221	17	35	1	2	1	2	2	1	2	3	2	2	3	2	3	2	3	2	2
1636	17	33	1	2	2	2	2	2	2	2	2	2	2	2	2	2	2	2	2
2970	17	31	1	1	2	2	1	2	2	2	2	2	2	2	2	2	2	2	2
2935	17	28	1	1	2	1	2	2	2	2	2	2	2	1	2	1	2	1	2
2728	17	25	1	2	2	1	1	2	2	1	2	2	1	1	1	2	1	2	1
2678	17	23	1	1	1	2	1	1	1	2	2	2	1	2	1	2	1	1	1
2807	17	22	1	1	1	2	1	2	1	1	2	2	1	1	1	1	1	1	2
2032	17	19	1	1	1	1	1	1	1	1	2	2	1	1	1	1	1	1	1
71	17	60	6	5	1	5	2	1	5	5	1	2	7	1	2	5	3	4	5
2601	17	64	3	1	2	2	1	1	1	8	1	2	9	9	6	4	6	5	3
2095	17	32	3	2	2	2	1	2	3	1	1	2	2	1	2	2	2	2	2
47	17	36	2	2	2	2	5	2	2	3	1	2	1	2	2	2	2	2	2
260	17	36	2	2	2	2	3	2	2	2	1	2	2	2	3	2	3	2	2
733	17	34	2	1	2	2	5	2	2	3	1	2	2	1	1	2	2	3	1
732	17	33	2	2	2	2	2	2	2	2	1	2	2	2	2	2	2	2	2
713	17	32	2	2	2	2	2	2	2	2	1	2	1	2	2	2	2	2	2
1018	17	32	2	2	2	2	2	1	2	2	1	2	3	2	2	2	2	2	1
1251	17	32	2	2	2	2	2	2	2	2	1	2	1	2	2	2	2	2	2
2499	17	31	2	2	1	2	2	2	2	2	1	2	2	1	2	2	2	2	2
2060	17	30	2	2	1	1	1	2	1	2	1	2	2	1	2	2	2	3	3
331	17	29	2	2	2	2	1	2	2	1	1	2	1	3	1	2	1	2	2
627	17	28	2	2	2	2	1	2	2	1	1	2	1	2	1	2	1	2	2
2	17	27	2	2	1	1	1	1	2	2	1	2	2	1	2	2	2	1	2
1208	17	27	2	2	1	2	1	2	2	1	1	2	1	1	2	2	2	1	2
2289	17	27	2	2	2	2	1	1	2	2	1	2	2	1	1	2	1	2	1
1177	17	26	2	2	2	2	1	1	2	1	1	2	1	2	1	2	1	2	1
1541	17	26	2	2	2	2	1	1	2	1	1	2	1	2	1	2	1	2	1
3266	17	23	2	1	1	2	2	3	1	1	1	2	1	1	1	1	1	1	1
135	17	40	1	3	1	1	4	1	2	1	1	2	1	5	1	4	2	4	6
1462	17	32	1	2	2	1	3	2	2	2	1	2	2	2	2	2	2	2	2
1605	17	30	1	1	1	1	3	2	2	2	1	2	1	1	2	3	2	3	2
2840	17	30	1	2	2	1	1	2	2	2	1	2	2	2	2	2	2	2	2
881	17	29	1	1	1	3	1	2	2	1	1	2	3	1	2	2	3	1	2
4168	17	29	1	1	2	1	3	1	1	3	1	2	2	1	2	2	3	2	1
2613	17	28	1	1	1	1	2	2	1	3	1	2	2	1	3	1	3	1	2
877	17	27	1	2	1	1	1	2	2	2	1	2	2	1	2	2	2	1	2
395	17	26	1	3	2	1	1	1	2	1	1	2	1	2	1	2	1	2	2
1055	17	25	1	1	1	1	2	2	1	2	1	2	2	1	2	1	2	1	2
1593	17	23	1	1	1	1	1	2	2	1	1	2	1	2	1	2	1	1	2
1713	17	23	1	1	1	1	1	1	1	1	1	2	1	2	2	1	2	2	2
2837	17	23	1	2	1	1	2	2	1	1	1	2	1	1	1	1	1	2	2
40	17	22	1	1	1	1	1	3	2	1	1	2	1	1	1	1	1	1	2
1398	17	22	1	1	1	1	1	1	1	1	1	2	2	2	2	1	2	1	1
1849	17	22	1	1	1	1	1	2	1	2	1	2	1	1	2	1	2	1	1
1078	17	21	1	1	1	3	1	1	1	1	1	2	1	2	1	1	1	1	1
175	17	20	1	1	1	1	1	2	1	1	1	2	1	1	1	2	1	1	1
1006	17	20	1	1	1	1	1	2	1	1	1	2	1	1	1	1	1	1	2
1747	17	20	1	1	1	1	1	1	1	2	1	2	1	1	1	1	1	1	2
2371	17	20	1	1	1	1	1	1	1	1	1	2	1	2	1	1	1	1	2
1561	17	19	1	1	1	1	1	2	1	1	1	2	1	1	1	1	1	1	1
2979	17	19	1	1	1	1	1	2	1	1	1	2	1	1	1	1	1	1	1
844	17	18	1	1	1	1	1	1	1	1	1	2	1	1	1	1	1	1	1
1557	17	18	1	1	1	1	1	1	1	1	1	2	1	1	1	1	1	1	1
2615	17	18	1	1	1	1	1	1	1	1	1	2	1	1	1	1	1	1	1
441	17	73	4	4	1	7	7	1	2	7	4	1	6	6	6	6	4	5	2
649	17	53	3	2	2	5	2	2	2	4	4	1	5	2	4	4	4	6	1
1590	17	40	3	2	2	3	1	1	3	2	4	1	4	3	2	3	2	3	1
1300	17	35	2	2	2	2	2	1	3	2	4	1	2	2	2	2	2	2	2
2657	17	48	7	1	1	5	2	1	7	1	3	1	2	4	2	4	2	3	2
841	17	72	6	8	3	6	1	1	4	4	3	1	4	3	8	5	6	7	2
2165	17	69	3	1	3	6	3	1	3	7	3	1	7	5	6	8	5	5	2
750	17	39	3	2	4	3	1	1	2	2	3	1	2	2	1	2	3	5	2
1079	17	33	3	3	1	2	1	1	1	2	3	1	2	1	2	3	2	3	2
2332	17	30	3	1	2	2	2	1	1	3	3	1	3	2	1	1	1	1	2
2109	17	29	3	1	1	3	1	1	2	3	3	1	1	1	2	2	1	2	1
576	17	33	2	1	1	1	3	1	3	3	3	1	2	1	3	1	4	2	1
1109	17	33	2	1	1	2	1	1	1	4	3	1	2	2	3	2	3	2	2
566	17	22	2	1	2	2	1	1	1	1	3	1	1	1	1	1	1	1	1
2704	17	38	1	3	3	3	2	2	1	3	3	1	3	1	2	6	1	2	1
2952	17	24	1	1	1	1	2	1	1	2	3	1	1	1	2	1	2	2	1
1630	17	51	4	4	1	3	1	1	5	4	2	1	3	4	4	6	4	3	1
1073	17	33	3	1	2	3	2	1	3	2	2	1	1	2	2	1	2	2	3
888	17	53	2	3	2	4	5	2	3	4	2	1	5	4	4	3	3	3	3
1929	17	53	2	3	4	2	4	1	8	2	2	1	2	2	2	7	2	4	5
2159	17	41	2	1	2	1	1	3	2	4	2	1	3	3	4	2	4	4	2
200	17	35	2	2	3	2	2	1	5	1	2	1	1	2	1	4	1	3	2
3340	17	35	2	1	1	2	2	1	3	2	2	1	2	1	3	3	3	3	3
1661	17	34	2	2	2	2	1	2	2	2	2	1	2	2	3	2	3	2	2
2992	17	33	2	1	1	1	2	3	2	1	2	1	3	1	2	2	4	3	2
129	17	32	2	3	2	3	2	1	2	1	2	1	1	3	1	3	1	3	1
305	17	31	2	2	3	2	1	1	2	2	2	1	2	1	3	2	2	2	1
1255	17	30	2	2	1	2	2	1	1	1	2	1	3	2	1	2	2	2	3
1458	17	30	2	2	2	3	2	1	2	1	2	1	1	3	1	2	1	2	2
1473	17	30	2	2	1	2	1	1	2	3	2	1	3	2	2	2	1	2	1
3080	17	30	2	1	2	1	2	1	2	2	2	1	2	2	3	1	3	1	2
179	17	29	2	1	1	1	2	1	2	2	2	1	2	2	2	2	2	2	2
1180	17	29	2	1	2	2	1	1	2	2	2	1	2	2	2	2	2	2	1
3099	17	29	2	1	1	2	2	1	2	2	2	1	2	2	2	2	2	2	1
224	17	28	2	2	2	2	1	2	2	1	2	1	1	2	1	2	1	2	2
426	17	28	2	1	1	2	1	1	1	2	2	1	2	3	2	2	2	2	1
871	17	27	2	2	1	2	2	1	2	1	2	1	2	2	1	2	1	2	1
936	17	27	2	1	1	2	2	1	1	2	2	1	2	1	2	2	2	2	1
1259	17	27	2	1	2	2	2	1	1	2	2	1	1	1	2	2	2	2	1
2604	17	26	2	1	2	2	1	1	2	1	2	1	1	1	1	3	1	3	1
3032	17	26	2	2	1	2	1	1	2	1	2	1	2	2	1	2	1	2	1
1477	17	25	2	2	2	2	1	1	2	1	2	1	1	1	1	2	1	2	1
370	17	24	2	2	1	2	1	2	1	1	2	1	2	1	1	1	1	1	2
670	17	24	2	1	1	2	1	2	1	1	2	1	1	1	1	2	1	2	2
2975	17	24	2	1	1	2	1	1	2	1	2	1	1	2	1	2	1	2	1
2338	17	22	2	1	2	2	2	1	1	1	2	1	1	1	1	1	1	1	1
1242	17	20	2	1	1	2	1	1	1	1	2	1	1	1	1	1	1	1	1
1998	17	19	2	1	1	1	1	1	1	1	2	1	1	1	1	1	1	1	1
2562	17	27	1	2	2	1	1	1	1	1	2	1	1	2	2	2	2	2	3
1269	17	26	1	2	1	2	2	1	2	2	2	1	2	1	1	2	1	2	1
1321	17	26	1	1	1	1	1	1	1	2	2	1	2	2	2	2	3	1	2
2948	17	24	1	1	2	2	1	1	2	1	2	1	1	2	1	2	1	2	1
368	17	23	1	1	1	1	1	1	2	2	2	1	2	1	2	1	2	1	1
1700	17	21	1	1	1	1	1	1	1	1	2	1	1	1	1	2	1	2	2
2136	17	20	1	1	1	1	2	1	1	1	2	1	1	2	1	1	1	1	1
2610	17	20	1	1	1	1	1	1	1	1	2	1	1	1	2	1	1	1	2
2947	17	20	1	1	1	1	1	1	1	1	2	1	2	1	1	2	1	1	1
1906	17	19	1	1	1	1	1	1	2	1	2	1	1	1	1	1	1	1	1
112	17	18	1	1	1	1	1	1	1	1	2	1	1	1	1	1	1	1	1
2869	17	18	1	1	1	1	1	1	1	1	2	1	1	1	1	1	1	1	1
3043	17	18	1	1	1	1	1	1	1	1	2	1	1	1	1	1	1	1	1
2292	17	49	3	2	1	2	2	1	1	7	1	1	5	2	5	5	5	4	2
548	17	30	2	2	1	2	2	1	2	1	1	1	1	2	2	3	2	2	3
696	17	28	2	2	1	2	1	1	2	2	1	1	2	1	2	2	2	2	2
1246	17	28	2	2	1	2	1	2	2	2	1	1	2	1	2	2	2	2	1
1612	17	26	2	1	1	2	1	1	3	1	1	1	2	1	1	3	1	2	2
2611	17	26	2	2	2	2	1	1	2	1	1	1	1	2	1	2	1	2	2
322	17	25	2	2	1	2	1	1	2	2	1	1	1	1	1	2	1	2	2
947	17	25	2	1	1	2	2	1	1	2	1	1	2	1	1	2	2	2	1
2875	17	25	2	1	1	2	2	1	2	2	1	1	1	2	1	2	1	2	1
2207	17	24	2	3	1	1	1	1	2	1	1	1	1	2	1	2	1	2	1
1142	17	23	2	1	1	2	1	1	2	1	1	1	1	2	1	2	1	2	1
1312	17	23	2	1	1	2	1	1	2	1	1	1	1	1	2	1	1	2	2
2135	17	23	2	2	1	2	1	1	1	1	1	1	2	1	1	2	1	1	2
2453	17	23	2	1	1	2	1	1	1	1	1	1	2	2	1	3	1	1	1
2644	17	23	2	1	1	2	1	1	2	1	1	1	1	2	1	2	1	2	1
568	17	22	2	1	1	1	2	1	2	1	1	1	2	1	1	2	1	1	1
725	17	22	2	2	1	1	1	1	2	2	1	1	1	1	2	1	1	1	1
586	17	21	2	1	1	2	1	1	1	1	1	1	1	1	2	2	1	1	1
2681	17	21	2	1	1	2	1	1	1	1	1	1	1	2	1	1	1	1	2
3071	17	21	2	1	1	2	1	1	1	1	1	1	2	2	1	1	1	1	1
508	17	20	2	1	1	2	1	1	1	1	1	1	2	1	1	1	1	1	1
2531	17	38	1	1	1	2	3	1	3	4	1	1	4	1	4	4	4	2	1
1025	17	35	1	1	2	1	2	2	2	4	1	1	2	3	4	2	4	1	2
2247	17	33	1	1	1	1	2	1	2	4	1	1	4	1	4	1	4	1	3
2204	17	31	1	2	1	2	1	1	2	3	1	1	3	2	3	1	3	2	2
3292	17	29	1	2	2	2	1	1	2	2	1	1	3	2	1	3	1	2	2
615	17	28	1	2	2	1	2	2	2	2	1	1	1	1	2	2	2	2	2
1137	17	28	1	2	1	2	2	1	2	1	1	1	2	1	2	5	1	2	1
1752	17	27	1	2	2	2	2	1	2	2	1	1	2	2	1	2	1	2	1
432	17	26	1	1	1	1	2	3	1	2	1	1	2	1	2	2	1	3	1
421	17	25	1	1	1	2	2	1	1	2	1	1	1	3	2	2	2	1	1
1743	17	25	1	1	1	1	1	1	2	2	1	1	2	1	2	2	2	2	2
2481	17	25	1	1	2	2	1	1	2	1	1	1	1	2	1	2	1	3	2
3325	17	25	1	2	1	1	1	1	1	2	1	1	2	2	2	2	2	2	1
82	17	24	1	1	1	1	1	1	1	1	1	1	2	1	2	3	2	3	1
449	17	24	1	1	1	2	3	1	2	3	1	1	1	1	1	1	1	1	2
2131	17	24	1	1	1	4	2	1	1	2	1	1	1	1	2	1	2	1	1
622	17	23	1	2	1	2	1	1	1	2	1	1	2	1	2	1	2	1	1
2027	17	23	1	1	1	1	2	1	1	1	1	1	2	1	2	2	2	2	1
2403	17	23	1	1	1	1	3	1	1	2	1	1	2	1	2	1	2	1	1
1385	17	22	1	1	1	1	2	1	1	2	1	1	2	1	2	1	2	1	1
1569	17	22	1	1	1	1	1	1	1	2	1	1	2	1	2	2	2	1	1
1835	17	22	1	1	2	2	1	1	1	1	1	1	1	2	1	2	1	2	1
2936	17	22	1	1	1	1	2	2	1	2	1	1	1	1	2	1	2	1	1
8	17	21	1	2	1	1	2	1	1	1	1	1	2	1	1	1	1	2	1
80	17	21	1	1	1	1	1	1	1	2	1	1	2	1	2	1	2	1	1
306	17	21	1	1	1	1	1	1	1	2	1	1	2	1	2	1	2	1	1
663	17	21	1	1	1	1	2	1	1	1	1	1	2	1	2	1	2	1	1
1319	17	21	1	1	1	1	3	2	1	1	1	1	1	2	1	1	1	1	1
1391	17	21	1	3	1	1	1	2	1	1	1	1	1	2	1	1	1	1	1
1459	17	21	1	1	1	2	2	1	1	1	1	1	1	1	1	1	2	1	2
1460	17	21	1	1	2	1	2	1	1	1	1	1	2	1	1	1	2	1	1
1839	17	21	1	1	2	1	1	1	2	2	1	1	1	1	1	2	1	1	1
1878	17	21	1	2	1	1	1	1	1	1	1	1	1	1	1	2	1	2	2
2282	17	21	1	1	1	1	1	1	1	2	1	1	2	1	2	1	2	1	1
2431	17	21	1	1	1	1	1	1	1	1	1	1	1	1	1	3	1	3	1
2592	17	21	1	1	1	1	2	1	1	1	1	1	2	1	2	1	2	1	1
2834	17	21	1	1	1	2	1	1	1	1	1	1	1	2	1	2	1	2	1
2855	17	21	1	1	1	1	1	1	1	2	1	1	2	1	2	1	2	1	1
3115	17	21	1	1	1	1	4	1	1	2	1	1	1	1	1	1	1	1	1
3180	17	21	1	1	1	1	2	1	1	2	1	1	1	1	2	1	2	1	1
35	17	20	1	1	1	1	2	1	1	1	1	1	1	1	2	1	1	1	2
184	17	20	1	1	1	1	1	1	1	1	1	1	2	1	2	1	2	1	1
562	17	20	1	1	1	1	1	1	1	2	1	1	1	1	2	1	2	1	1
626	17	20	1	1	1	1	1	1	2	1	1	1	1	1	1	1	1	2	2
722	17	20	1	1	1	1	1	1	1	2	1	1	1	1	2	1	2	1	1
814	17	20	1	1	1	1	2	1	1	1	1	1	1	1	2	1	2	1	1
1277	17	20	1	1	1	1	1	1	2	1	1	1	2	1	1	1	2	1	1
1417	17	20	1	1	1	1	1	1	1	2	1	1	1	2	2	1	1	1	1
1580	17	20	1	1	1	1	1	1	1	2	1	1	1	1	2	1	2	1	1
1909	17	20	1	1	1	1	1	1	2	1	1	1	1	2	1	2	1	1	1
1948	17	20	1	1	1	1	1	1	1	1	1	1	1	1	2	2	1	2	1
2509	17	20	1	1	1	1	1	1	1	2	1	1	1	1	2	1	2	1	1
2517	17	20	1	1	1	1	2	1	1	1	1	1	1	1	2	1	2	1	1
3313	17	20	1	1	1	1	1	1	1	1	1	1	1	2	1	2	1	2	1
3321	17	20	1	1	1	1	1	1	2	1	1	1	1	1	1	2	1	2	1
15	17	19	1	1	1	1	1	1	1	2	1	1	2	1	1	1	1	1	1
194	17	19	1	1	1	1	1	1	1	1	1	1	2	1	1	1	1	1	2
418	17	19	1	1	1	1	2	1	1	1	1	1	2	1	1	1	1	1	1
475	17	19	1	1	2	1	1	1	1	1	1	1	1	1	1	1	1	1	2
921	17	19	1	1	1	1	1	1	1	1	1	1	1	1	1	2	1	2	1
1550	17	19	1	1	1	1	3	1	1	1	1	1	1	1	1	1	1	1	1
1552	17	19	1	1	1	1	1	1	1	1	1	1	1	1	2	1	2	1	1
1615	17	19	1	1	1	1	1	1	1	1	1	1	1	1	1	2	1	2	1
1744	17	19	1	1	1	1	1	1	1	1	1	1	2	1	1	1	1	1	2
1785	17	19	1	1	1	1	1	1	1	1	1	1	1	1	1	2	1	2	1
1820	17	19	1	1	1	1	1	1	1	1	1	1	1	1	1	2	2	1	1
1837	17	19	1	2	1	2	1	1	1	1	1	1	1	1	1	1	1	1	1
2383	17	19	1	1	1	1	2	1	1	1	1	1	2	1	1	1	1	1	1
2429	17	19	1	2	1	1	1	1	1	1	1	1	1	2	1	1	1	1	1
2603	17	19	1	1	1	1	2	1	1	1	1	1	1	1	2	1	1	1	1
2938	17	19	1	1	1	1	2	1	1	1	1	1	1	2	1	1	1	1	1
3162	17	19	1	1	1	1	1	1	1	1	1	1	3	1	1	1	1	1	1
3297	17	19	1	1	1	1	1	1	1	1	1	1	1	1	1	2	1	2	1
95	17	18	1	1	1	1	1	1	1	2	1	1	1	1	1	1	1	1	1
167	17	18	1	1	1	1	1	1	2	1	1	1	1	1	1	1	1	1	1
191	17	18	1	1	1	1	1	1	1	2	1	1	1	1	1	1	1	1	1
228	17	18	1	1	1	1	1	1	2	1	1	1	1	1	1	1	1	1	1
243	17	18	1	1	1	1	1	1	2	1	1	1	1	1	1	1	1	1	1
278	17	18	1	1	1	1	1	1	2	1	1	1	1	1	1	1	1	1	1
304	17	18	1	1	1	1	1	1	2	1	1	1	1	1	1	1	1	1	1
316	17	18	1	1	1	1	1	1	1	1	1	1	2	1	1	1	1	1	1
324	17	18	1	1	1	1	1	1	1	1	1	1	2	1	1	1	1	1	1
340	17	18	1	1	1	1	2	1	1	1	1	1	1	1	1	1	1	1	1
344	17	18	1	1	1	1	2	1	1	1	1	1	1	1	1	1	1	1	1
371	17	18	1	1	1	1	1	1	1	1	1	1	1	1	1	1	1	1	2
492	17	18	1	1	1	1	1	1	2	1	1	1	1	1	1	1	1	1	1
517	17	18	1	1	1	1	1	1	1	1	1	1	1	1	2	1	1	1	1
529	17	18	1	1	1	1	1	1	1	1	1	1	1	2	1	1	1	1	1
532	17	18	1	1	1	2	1	1	1	1	1	1	1	1	1	1	1	1	1
599	17	18	1	2	1	1	1	1	1	1	1	1	1	1	1	1	1	1	1
651	17	18	1	1	1	1	1	1	1	1	1	1	1	1	1	1	1	1	2
668	17	18	1	1	1	1	1	1	2	1	1	1	1	1	1	1	1	1	1
712	17	18	1	1	1	1	1	1	1	1	1	1	1	1	1	2	1	1	1
714	17	18	1	1	1	1	1	1	1	1	1	1	2	1	1	1	1	1	1
728	17	18	1	1	1	1	1	1	1	1	1	1	1	1	1	1	1	1	2
770	17	18	1	1	1	1	1	1	2	1	1	1	1	1	1	1	1	1	1
798	17	18	1	1	1	1	1	1	1	1	1	1	2	1	1	1	1	1	1
817	17	18	1	1	1	1	1	1	1	1	1	1	2	1	1	1	1	1	1
863	17	18	1	1	1	1	1	1	2	1	1	1	1	1	1	1	1	1	1
879	17	18	1	1	1	1	2	1	1	1	1	1	1	1	1	1	1	1	1
898	17	18	1	1	1	1	1	1	2	1	1	1	1	1	1	1	1	1	1
1037	17	18	1	1	1	1	1	1	2	1	1	1	1	1	1	1	1	1	1
1107	17	18	1	1	1	1	1	1	2	1	1	1	1	1	1	1	1	1	1
1156	17	18	1	1	1	1	1	1	1	1	1	1	1	2	1	1	1	1	1
1173	17	18	1	1	1	1	1	2	1	1	1	1	1	1	1	1	1	1	1
1196	17	18	1	1	1	1	1	1	2	1	1	1	1	1	1	1	1	1	1
1216	17	18	1	1	1	1	1	1	2	1	1	1	1	1	1	1	1	1	1
1248	17	18	1	1	1	1	1	1	1	2	1	1	1	1	1	1	1	1	1
1264	17	18	1	1	1	1	1	1	1	1	1	1	1	1	1	2	1	1	1
1393	17	18	1	1	1	1	1	1	1	1	1	1	1	1	1	2	1	1	1
1426	17	18	1	1	1	1	1	1	2	1	1	1	1	1	1	1	1	1	1
1465	17	18	1	1	1	2	1	1	1	1	1	1	1	1	1	1	1	1	1
1475	17	18	1	1	1	1	1	1	2	1	1	1	1	1	1	1	1	1	1
1504	17	18	1	1	1	1	1	1	2	1	1	1	1	1	1	1	1	1	1
1571	17	18	1	1	1	1	2	1	1	1	1	1	1	1	1	1	1	1	1
1579	17	18	1	1	1	1	1	1	2	1	1	1	1	1	1	1	1	1	1
1589	17	18	1	1	1	1	1	1	2	1	1	1	1	1	1	1	1	1	1
1669	17	18	1	1	1	1	1	1	1	1	1	1	2	1	1	1	1	1	1
1674	17	18	1	1	1	1	1	1	2	1	1	1	1	1	1	1	1	1	1
1684	17	18	1	1	1	1	1	1	1	1	1	1	1	1	1	1	1	1	2
1868	17	18	1	1	1	1	1	1	2	1	1	1	1	1	1	1	1	1	1
1898	17	18	1	1	1	1	1	1	2	1	1	1	1	1	1	1	1	1	1
1941	17	18	1	1	1	1	1	1	2	1	1	1	1	1	1	1	1	1	1
1983	17	18	1	1	1	1	2	1	1	1	1	1	1	1	1	1	1	1	1
2016	17	18	1	1	1	2	1	1	1	1	1	1	1	1	1	1	1	1	1
2040	17	18	1	1	1	1	1	1	1	1	1	1	1	2	1	1	1	1	1
2050	17	18	1	1	1	1	1	1	2	1	1	1	1	1	1	1	1	1	1
2086	17	18	1	1	1	1	1	1	2	1	1	1	1	1	1	1	1	1	1
2089	17	18	1	1	1	1	1	1	2	1	1	1	1	1	1	1	1	1	1
2094	17	18	1	1	1	1	1	1	1	1	1	1	1	2	1	1	1	1	1
2103	17	18	1	1	1	1	2	1	1	1	1	1	1	1	1	1	1	1	1
2252	17	18	1	1	1	1	1	1	2	1	1	1	1	1	1	1	1	1	1
2256	17	18	1	1	1	1	1	1	2	1	1	1	1	1	1	1	1	1	1
2377	17	18	1	1	1	2	1	1	1	1	1	1	1	1	1	1	1	1	1
2389	17	18	1	1	1	1	1	1	2	1	1	1	1	1	1	1	1	1	1
2446	17	18	1	1	1	1	1	1	2	1	1	1	1	1	1	1	1	1	1
2458	17	18	1	1	1	1	2	1	1	1	1	1	1	1	1	1	1	1	1
2530	17	18	1	1	1	1	1	1	2	1	1	1	1	1	1	1	1	1	1
2729	17	18	1	2	1	1	1	1	1	1	1	1	1	1	1	1	1	1	1
2814	17	18	1	1	1	1	1	1	2	1	1	1	1	1	1	1	1	1	1
2824	17	18	1	1	2	1	1	1	1	1	1	1	1	1	1	1	1	1	1
2825	17	18	1	1	1	1	1	1	1	1	1	1	2	1	1	1	1	1	1
2870	17	18	1	1	1	1	1	1	2	1	1	1	1	1	1	1	1	1	1
2880	17	18	1	1	1	1	1	1	2	1	1	1	1	1	1	1	1	1	1
2941	17	18	1	1	1	1	1	1	2	1	1	1	1	1	1	1	1	1	1
2969	17	18	1	1	1	1	1	1	2	1	1	1	1	1	1	1	1	1	1
2972	17	18	1	1	1	1	1	1	2	1	1	1	1	1	1	1	1	1	1
2974	17	18	1	1	1	1	1	1	2	1	1	1	1	1	1	1	1	1	1
3084	17	18	1	1	1	1	2	1	1	1	1	1	1	1	1	1	1	1	1
3176	17	18	1	1	1	2	1	1	1	1	1	1	1	1	1	1	1	1	1
3198	17	18	1	1	1	1	1	1	1	1	1	1	2	1	1	1	1	1	1
3220	17	18	1	1	1	1	2	1	1	1	1	1	1	1	1	1	1	1	1
4179	17	18	1	1	1	1	1	1	2	1	1	1	1	1	1	1	1	1	1
1	17	17	1	1	1	1	1	1	1	1	1	1	1	1	1	1	1	1	1
3	17	17	1	1	1	1	1	1	1	1	1	1	1	1	1	1	1	1	1
4	17	17	1	1	1	1	1	1	1	1	1	1	1	1	1	1	1	1	1
6	17	17	1	1	1	1	1	1	1	1	1	1	1	1	1	1	1	1	1
7	17	17	1	1	1	1	1	1	1	1	1	1	1	1	1	1	1	1	1
10	17	17	1	1	1	1	1	1	1	1	1	1	1	1	1	1	1	1	1
12	17	17	1	1	1	1	1	1	1	1	1	1	1	1	1	1	1	1	1
16	17	17	1	1	1	1	1	1	1	1	1	1	1	1	1	1	1	1	1
17	17	17	1	1	1	1	1	1	1	1	1	1	1	1	1	1	1	1	1
18	17	17	1	1	1	1	1	1	1	1	1	1	1	1	1	1	1	1	1
21	17	17	1	1	1	1	1	1	1	1	1	1	1	1	1	1	1	1	1
22	17	17	1	1	1	1	1	1	1	1	1	1	1	1	1	1	1	1	1
26	17	17	1	1	1	1	1	1	1	1	1	1	1	1	1	1	1	1	1
28	17	17	1	1	1	1	1	1	1	1	1	1	1	1	1	1	1	1	1
29	17	17	1	1	1	1	1	1	1	1	1	1	1	1	1	1	1	1	1
36	17	17	1	1	1	1	1	1	1	1	1	1	1	1	1	1	1	1	1
37	17	17	1	1	1	1	1	1	1	1	1	1	1	1	1	1	1	1	1
39	17	17	1	1	1	1	1	1	1	1	1	1	1	1	1	1	1	1	1
42	17	17	1	1	1	1	1	1	1	1	1	1	1	1	1	1	1	1	1
45	17	17	1	1	1	1	1	1	1	1	1	1	1	1	1	1	1	1	1
46	17	17	1	1	1	1	1	1	1	1	1	1	1	1	1	1	1	1	1
48	17	17	1	1	1	1	1	1	1	1	1	1	1	1	1	1	1	1	1
50	17	17	1	1	1	1	1	1	1	1	1	1	1	1	1	1	1	1	1
51	17	17	1	1	1	1	1	1	1	1	1	1	1	1	1	1	1	1	1
52	17	17	1	1	1	1	1	1	1	1	1	1	1	1	1	1	1	1	1
53	17	17	1	1	1	1	1	1	1	1	1	1	1	1	1	1	1	1	1
55	17	17	1	1	1	1	1	1	1	1	1	1	1	1	1	1	1	1	1
61	17	17	1	1	1	1	1	1	1	1	1	1	1	1	1	1	1	1	1
62	17	17	1	1	1	1	1	1	1	1	1	1	1	1	1	1	1	1	1
67	17	17	1	1	1	1	1	1	1	1	1	1	1	1	1	1	1	1	1
69	17	17	1	1	1	1	1	1	1	1	1	1	1	1	1	1	1	1	1
75	17	17	1	1	1	1	1	1	1	1	1	1	1	1	1	1	1	1	1
76	17	17	1	1	1	1	1	1	1	1	1	1	1	1	1	1	1	1	1
77	17	17	1	1	1	1	1	1	1	1	1	1	1	1	1	1	1	1	1
78	17	17	1	1	1	1	1	1	1	1	1	1	1	1	1	1	1	1	1
81	17	17	1	1	1	1	1	1	1	1	1	1	1	1	1	1	1	1	1
84	17	17	1	1	1	1	1	1	1	1	1	1	1	1	1	1	1	1	1
85	17	17	1	1	1	1	1	1	1	1	1	1	1	1	1	1	1	1	1
87	17	17	1	1	1	1	1	1	1	1	1	1	1	1	1	1	1	1	1
92	17	17	1	1	1	1	1	1	1	1	1	1	1	1	1	1	1	1	1
94	17	17	1	1	1	1	1	1	1	1	1	1	1	1	1	1	1	1	1
97	17	17	1	1	1	1	1	1	1	1	1	1	1	1	1	1	1	1	1
98	17	17	1	1	1	1	1	1	1	1	1	1	1	1	1	1	1	1	1
101	17	17	1	1	1	1	1	1	1	1	1	1	1	1	1	1	1	1	1
102	17	17	1	1	1	1	1	1	1	1	1	1	1	1	1	1	1	1	1
103	17	17	1	1	1	1	1	1	1	1	1	1	1	1	1	1	1	1	1
104	17	17	1	1	1	1	1	1	1	1	1	1	1	1	1	1	1	1	1
105	17	17	1	1	1	1	1	1	1	1	1	1	1	1	1	1	1	1	1
106	17	17	1	1	1	1	1	1	1	1	1	1	1	1	1	1	1	1	1
107	17	17	1	1	1	1	1	1	1	1	1	1	1	1	1	1	1	1	1
109	17	17	1	1	1	1	1	1	1	1	1	1	1	1	1	1	1	1	1
110	17	17	1	1	1	1	1	1	1	1	1	1	1	1	1	1	1	1	1
117	17	17	1	1	1	1	1	1	1	1	1	1	1	1	1	1	1	1	1
118	17	17	1	1	1	1	1	1	1	1	1	1	1	1	1	1	1	1	1
120	17	17	1	1	1	1	1	1	1	1	1	1	1	1	1	1	1	1	1
124	17	17	1	1	1	1	1	1	1	1	1	1	1	1	1	1	1	1	1
125	17	17	1	1	1	1	1	1	1	1	1	1	1	1	1	1	1	1	1
128	17	17	1	1	1	1	1	1	1	1	1	1	1	1	1	1	1	1	1
130	17	17	1	1	1	1	1	1	1	1	1	1	1	1	1	1	1	1	1
131	17	17	1	1	1	1	1	1	1	1	1	1	1	1	1	1	1	1	1
132	17	17	1	1	1	1	1	1	1	1	1	1	1	1	1	1	1	1	1
136	17	17	1	1	1	1	1	1	1	1	1	1	1	1	1	1	1	1	1
137	17	17	1	1	1	1	1	1	1	1	1	1	1	1	1	1	1	1	1
142	17	17	1	1	1	1	1	1	1	1	1	1	1	1	1	1	1	1	1
143	17	17	1	1	1	1	1	1	1	1	1	1	1	1	1	1	1	1	1
146	17	17	1	1	1	1	1	1	1	1	1	1	1	1	1	1	1	1	1
150	17	17	1	1	1	1	1	1	1	1	1	1	1	1	1	1	1	1	1
154	17	17	1	1	1	1	1	1	1	1	1	1	1	1	1	1	1	1	1
158	17	17	1	1	1	1	1	1	1	1	1	1	1	1	1	1	1	1	1
160	17	17	1	1	1	1	1	1	1	1	1	1	1	1	1	1	1	1	1
163	17	17	1	1	1	1	1	1	1	1	1	1	1	1	1	1	1	1	1
165	17	17	1	1	1	1	1	1	1	1	1	1	1	1	1	1	1	1	1
168	17	17	1	1	1	1	1	1	1	1	1	1	1	1	1	1	1	1	1
170	17	17	1	1	1	1	1	1	1	1	1	1	1	1	1	1	1	1	1
171	17	17	1	1	1	1	1	1	1	1	1	1	1	1	1	1	1	1	1
173	17	17	1	1	1	1	1	1	1	1	1	1	1	1	1	1	1	1	1
177	17	17	1	1	1	1	1	1	1	1	1	1	1	1	1	1	1	1	1
180	17	17	1	1	1	1	1	1	1	1	1	1	1	1	1	1	1	1	1
181	17	17	1	1	1	1	1	1	1	1	1	1	1	1	1	1	1	1	1
182	17	17	1	1	1	1	1	1	1	1	1	1	1	1	1	1	1	1	1
185	17	17	1	1	1	1	1	1	1	1	1	1	1	1	1	1	1	1	1
189	17	17	1	1	1	1	1	1	1	1	1	1	1	1	1	1	1	1	1
193	17	17	1	1	1	1	1	1	1	1	1	1	1	1	1	1	1	1	1
195	17	17	1	1	1	1	1	1	1	1	1	1	1	1	1	1	1	1	1
196	17	17	1	1	1	1	1	1	1	1	1	1	1	1	1	1	1	1	1
198	17	17	1	1	1	1	1	1	1	1	1	1	1	1	1	1	1	1	1
199	17	17	1	1	1	1	1	1	1	1	1	1	1	1	1	1	1	1	1
201	17	17	1	1	1	1	1	1	1	1	1	1	1	1	1	1	1	1	1
202	17	17	1	1	1	1	1	1	1	1	1	1	1	1	1	1	1	1	1
203	17	17	1	1	1	1	1	1	1	1	1	1	1	1	1	1	1	1	1
204	17	17	1	1	1	1	1	1	1	1	1	1	1	1	1	1	1	1	1
205	17	17	1	1	1	1	1	1	1	1	1	1	1	1	1	1	1	1	1
208	17	17	1	1	1	1	1	1	1	1	1	1	1	1	1	1	1	1	1
212	17	17	1	1	1	1	1	1	1	1	1	1	1	1	1	1	1	1	1
216	17	17	1	1	1	1	1	1	1	1	1	1	1	1	1	1	1	1	1
218	17	17	1	1	1	1	1	1	1	1	1	1	1	1	1	1	1	1	1
219	17	17	1	1	1	1	1	1	1	1	1	1	1	1	1	1	1	1	1
220	17	17	1	1	1	1	1	1	1	1	1	1	1	1	1	1	1	1	1
221	17	17	1	1	1	1	1	1	1	1	1	1	1	1	1	1	1	1	1
227	17	17	1	1	1	1	1	1	1	1	1	1	1	1	1	1	1	1	1
233	17	17	1	1	1	1	1	1	1	1	1	1	1	1	1	1	1	1	1
235	17	17	1	1	1	1	1	1	1	1	1	1	1	1	1	1	1	1	1
236	17	17	1	1	1	1	1	1	1	1	1	1	1	1	1	1	1	1	1
238	17	17	1	1	1	1	1	1	1	1	1	1	1	1	1	1	1	1	1
240	17	17	1	1	1	1	1	1	1	1	1	1	1	1	1	1	1	1	1
241	17	17	1	1	1	1	1	1	1	1	1	1	1	1	1	1	1	1	1
242	17	17	1	1	1	1	1	1	1	1	1	1	1	1	1	1	1	1	1
244	17	17	1	1	1	1	1	1	1	1	1	1	1	1	1	1	1	1	1
245	17	17	1	1	1	1	1	1	1	1	1	1	1	1	1	1	1	1	1
246	17	17	1	1	1	1	1	1	1	1	1	1	1	1	1	1	1	1	1
247	17	17	1	1	1	1	1	1	1	1	1	1	1	1	1	1	1	1	1
248	17	17	1	1	1	1	1	1	1	1	1	1	1	1	1	1	1	1	1
252	17	17	1	1	1	1	1	1	1	1	1	1	1	1	1	1	1	1	1
257	17	17	1	1	1	1	1	1	1	1	1	1	1	1	1	1	1	1	1
259	17	17	1	1	1	1	1	1	1	1	1	1	1	1	1	1	1	1	1
261	17	17	1	1	1	1	1	1	1	1	1	1	1	1	1	1	1	1	1
262	17	17	1	1	1	1	1	1	1	1	1	1	1	1	1	1	1	1	1
263	17	17	1	1	1	1	1	1	1	1	1	1	1	1	1	1	1	1	1
264	17	17	1	1	1	1	1	1	1	1	1	1	1	1	1	1	1	1	1
265	17	17	1	1	1	1	1	1	1	1	1	1	1	1	1	1	1	1	1
268	17	17	1	1	1	1	1	1	1	1	1	1	1	1	1	1	1	1	1
269	17	17	1	1	1	1	1	1	1	1	1	1	1	1	1	1	1	1	1
271	17	17	1	1	1	1	1	1	1	1	1	1	1	1	1	1	1	1	1
272	17	17	1	1	1	1	1	1	1	1	1	1	1	1	1	1	1	1	1
274	17	17	1	1	1	1	1	1	1	1	1	1	1	1	1	1	1	1	1
279	17	17	1	1	1	1	1	1	1	1	1	1	1	1	1	1	1	1	1
280	17	17	1	1	1	1	1	1	1	1	1	1	1	1	1	1	1	1	1
285	17	17	1	1	1	1	1	1	1	1	1	1	1	1	1	1	1	1	1
286	17	17	1	1	1	1	1	1	1	1	1	1	1	1	1	1	1	1	1
287	17	17	1	1	1	1	1	1	1	1	1	1	1	1	1	1	1	1	1
288	17	17	1	1	1	1	1	1	1	1	1	1	1	1	1	1	1	1	1
293	17	17	1	1	1	1	1	1	1	1	1	1	1	1	1	1	1	1	1
294	17	17	1	1	1	1	1	1	1	1	1	1	1	1	1	1	1	1	1
297	17	17	1	1	1	1	1	1	1	1	1	1	1	1	1	1	1	1	1
298	17	17	1	1	1	1	1	1	1	1	1	1	1	1	1	1	1	1	1
299	17	17	1	1	1	1	1	1	1	1	1	1	1	1	1	1	1	1	1
301	17	17	1	1	1	1	1	1	1	1	1	1	1	1	1	1	1	1	1
302	17	17	1	1	1	1	1	1	1	1	1	1	1	1	1	1	1	1	1
307	17	17	1	1	1	1	1	1	1	1	1	1	1	1	1	1	1	1	1
312	17	17	1	1	1	1	1	1	1	1	1	1	1	1	1	1	1	1	1
314	17	17	1	1	1	1	1	1	1	1	1	1	1	1	1	1	1	1	1
318	17	17	1	1	1	1	1	1	1	1	1	1	1	1	1	1	1	1	1
319	17	17	1	1	1	1	1	1	1	1	1	1	1	1	1	1	1	1	1
320	17	17	1	1	1	1	1	1	1	1	1	1	1	1	1	1	1	1	1
321	17	17	1	1	1	1	1	1	1	1	1	1	1	1	1	1	1	1	1
323	17	17	1	1	1	1	1	1	1	1	1	1	1	1	1	1	1	1	1
325	17	17	1	1	1	1	1	1	1	1	1	1	1	1	1	1	1	1	1
326	17	17	1	1	1	1	1	1	1	1	1	1	1	1	1	1	1	1	1
327	17	17	1	1	1	1	1	1	1	1	1	1	1	1	1	1	1	1	1
333	17	17	1	1	1	1	1	1	1	1	1	1	1	1	1	1	1	1	1
335	17	17	1	1	1	1	1	1	1	1	1	1	1	1	1	1	1	1	1
336	17	17	1	1	1	1	1	1	1	1	1	1	1	1	1	1	1	1	1
337	17	17	1	1	1	1	1	1	1	1	1	1	1	1	1	1	1	1	1
345	17	17	1	1	1	1	1	1	1	1	1	1	1	1	1	1	1	1	1
346	17	17	1	1	1	1	1	1	1	1	1	1	1	1	1	1	1	1	1
349	17	17	1	1	1	1	1	1	1	1	1	1	1	1	1	1	1	1	1
350	17	17	1	1	1	1	1	1	1	1	1	1	1	1	1	1	1	1	1
351	17	17	1	1	1	1	1	1	1	1	1	1	1	1	1	1	1	1	1
352	17	17	1	1	1	1	1	1	1	1	1	1	1	1	1	1	1	1	1
353	17	17	1	1	1	1	1	1	1	1	1	1	1	1	1	1	1	1	1
354	17	17	1	1	1	1	1	1	1	1	1	1	1	1	1	1	1	1	1
355	17	17	1	1	1	1	1	1	1	1	1	1	1	1	1	1	1	1	1
356	17	17	1	1	1	1	1	1	1	1	1	1	1	1	1	1	1	1	1
359	17	17	1	1	1	1	1	1	1	1	1	1	1	1	1	1	1	1	1
360	17	17	1	1	1	1	1	1	1	1	1	1	1	1	1	1	1	1	1
364	17	17	1	1	1	1	1	1	1	1	1	1	1	1	1	1	1	1	1
367	17	17	1	1	1	1	1	1	1	1	1	1	1	1	1	1	1	1	1
376	17	17	1	1	1	1	1	1	1	1	1	1	1	1	1	1	1	1	1
378	17	17	1	1	1	1	1	1	1	1	1	1	1	1	1	1	1	1	1
379	17	17	1	1	1	1	1	1	1	1	1	1	1	1	1	1	1	1	1
380	17	17	1	1	1	1	1	1	1	1	1	1	1	1	1	1	1	1	1
381	17	17	1	1	1	1	1	1	1	1	1	1	1	1	1	1	1	1	1
382	17	17	1	1	1	1	1	1	1	1	1	1	1	1	1	1	1	1	1
386	17	17	1	1	1	1	1	1	1	1	1	1	1	1	1	1	1	1	1
387	17	17	1	1	1	1	1	1	1	1	1	1	1	1	1	1	1	1	1
388	17	17	1	1	1	1	1	1	1	1	1	1	1	1	1	1	1	1	1
389	17	17	1	1	1	1	1	1	1	1	1	1	1	1	1	1	1	1	1
392	17	17	1	1	1	1	1	1	1	1	1	1	1	1	1	1	1	1	1
393	17	17	1	1	1	1	1	1	1	1	1	1	1	1	1	1	1	1	1
394	17	17	1	1	1	1	1	1	1	1	1	1	1	1	1	1	1	1	1
396	17	17	1	1	1	1	1	1	1	1	1	1	1	1	1	1	1	1	1
398	17	17	1	1	1	1	1	1	1	1	1	1	1	1	1	1	1	1	1
400	17	17	1	1	1	1	1	1	1	1	1	1	1	1	1	1	1	1	1
402	17	17	1	1	1	1	1	1	1	1	1	1	1	1	1	1	1	1	1
403	17	17	1	1	1	1	1	1	1	1	1	1	1	1	1	1	1	1	1
404	17	17	1	1	1	1	1	1	1	1	1	1	1	1	1	1	1	1	1
405	17	17	1	1	1	1	1	1	1	1	1	1	1	1	1	1	1	1	1
407	17	17	1	1	1	1	1	1	1	1	1	1	1	1	1	1	1	1	1
408	17	17	1	1	1	1	1	1	1	1	1	1	1	1	1	1	1	1	1
409	17	17	1	1	1	1	1	1	1	1	1	1	1	1	1	1	1	1	1
410	17	17	1	1	1	1	1	1	1	1	1	1	1	1	1	1	1	1	1
411	17	17	1	1	1	1	1	1	1	1	1	1	1	1	1	1	1	1	1
412	17	17	1	1	1	1	1	1	1	1	1	1	1	1	1	1	1	1	1
416	17	17	1	1	1	1	1	1	1	1	1	1	1	1	1	1	1	1	1
417	17	17	1	1	1	1	1	1	1	1	1	1	1	1	1	1	1	1	1
420	17	17	1	1	1	1	1	1	1	1	1	1	1	1	1	1	1	1	1
422	17	17	1	1	1	1	1	1	1	1	1	1	1	1	1	1	1	1	1
430	17	17	1	1	1	1	1	1	1	1	1	1	1	1	1	1	1	1	1
431	17	17	1	1	1	1	1	1	1	1	1	1	1	1	1	1	1	1	1
437	17	17	1	1	1	1	1	1	1	1	1	1	1	1	1	1	1	1	1
438	17	17	1	1	1	1	1	1	1	1	1	1	1	1	1	1	1	1	1
442	17	17	1	1	1	1	1	1	1	1	1	1	1	1	1	1	1	1	1
443	17	17	1	1	1	1	1	1	1	1	1	1	1	1	1	1	1	1	1
444	17	17	1	1	1	1	1	1	1	1	1	1	1	1	1	1	1	1	1
445	17	17	1	1	1	1	1	1	1	1	1	1	1	1	1	1	1	1	1
446	17	17	1	1	1	1	1	1	1	1	1	1	1	1	1	1	1	1	1
451	17	17	1	1	1	1	1	1	1	1	1	1	1	1	1	1	1	1	1
456	17	17	1	1	1	1	1	1	1	1	1	1	1	1	1	1	1	1	1
458	17	17	1	1	1	1	1	1	1	1	1	1	1	1	1	1	1	1	1
459	17	17	1	1	1	1	1	1	1	1	1	1	1	1	1	1	1	1	1
461	17	17	1	1	1	1	1	1	1	1	1	1	1	1	1	1	1	1	1
463	17	17	1	1	1	1	1	1	1	1	1	1	1	1	1	1	1	1	1
466	17	17	1	1	1	1	1	1	1	1	1	1	1	1	1	1	1	1	1
467	17	17	1	1	1	1	1	1	1	1	1	1	1	1	1	1	1	1	1
468	17	17	1	1	1	1	1	1	1	1	1	1	1	1	1	1	1	1	1
473	17	17	1	1	1	1	1	1	1	1	1	1	1	1	1	1	1	1	1
476	17	17	1	1	1	1	1	1	1	1	1	1	1	1	1	1	1	1	1
477	17	17	1	1	1	1	1	1	1	1	1	1	1	1	1	1	1	1	1
480	17	17	1	1	1	1	1	1	1	1	1	1	1	1	1	1	1	1	1
481	17	17	1	1	1	1	1	1	1	1	1	1	1	1	1	1	1	1	1
484	17	17	1	1	1	1	1	1	1	1	1	1	1	1	1	1	1	1	1
486	17	17	1	1	1	1	1	1	1	1	1	1	1	1	1	1	1	1	1
488	17	17	1	1	1	1	1	1	1	1	1	1	1	1	1	1	1	1	1
489	17	17	1	1	1	1	1	1	1	1	1	1	1	1	1	1	1	1	1
490	17	17	1	1	1	1	1	1	1	1	1	1	1	1	1	1	1	1	1
495	17	17	1	1	1	1	1	1	1	1	1	1	1	1	1	1	1	1	1
496	17	17	1	1	1	1	1	1	1	1	1	1	1	1	1	1	1	1	1
497	17	17	1	1	1	1	1	1	1	1	1	1	1	1	1	1	1	1	1
498	17	17	1	1	1	1	1	1	1	1	1	1	1	1	1	1	1	1	1
501	17	17	1	1	1	1	1	1	1	1	1	1	1	1	1	1	1	1	1
503	17	17	1	1	1	1	1	1	1	1	1	1	1	1	1	1	1	1	1
505	17	17	1	1	1	1	1	1	1	1	1	1	1	1	1	1	1	1	1
509	17	17	1	1	1	1	1	1	1	1	1	1	1	1	1	1	1	1	1
510	17	17	1	1	1	1	1	1	1	1	1	1	1	1	1	1	1	1	1
513	17	17	1	1	1	1	1	1	1	1	1	1	1	1	1	1	1	1	1
514	17	17	1	1	1	1	1	1	1	1	1	1	1	1	1	1	1	1	1
521	17	17	1	1	1	1	1	1	1	1	1	1	1	1	1	1	1	1	1
524	17	17	1	1	1	1	1	1	1	1	1	1	1	1	1	1	1	1	1
525	17	17	1	1	1	1	1	1	1	1	1	1	1	1	1	1	1	1	1
526	17	17	1	1	1	1	1	1	1	1	1	1	1	1	1	1	1	1	1
527	17	17	1	1	1	1	1	1	1	1	1	1	1	1	1	1	1	1	1
531	17	17	1	1	1	1	1	1	1	1	1	1	1	1	1	1	1	1	1
533	17	17	1	1	1	1	1	1	1	1	1	1	1	1	1	1	1	1	1
534	17	17	1	1	1	1	1	1	1	1	1	1	1	1	1	1	1	1	1
535	17	17	1	1	1	1	1	1	1	1	1	1	1	1	1	1	1	1	1
536	17	17	1	1	1	1	1	1	1	1	1	1	1	1	1	1	1	1	1
537	17	17	1	1	1	1	1	1	1	1	1	1	1	1	1	1	1	1	1
538	17	17	1	1	1	1	1	1	1	1	1	1	1	1	1	1	1	1	1
539	17	17	1	1	1	1	1	1	1	1	1	1	1	1	1	1	1	1	1
541	17	17	1	1	1	1	1	1	1	1	1	1	1	1	1	1	1	1	1
542	17	17	1	1	1	1	1	1	1	1	1	1	1	1	1	1	1	1	1
544	17	17	1	1	1	1	1	1	1	1	1	1	1	1	1	1	1	1	1
545	17	17	1	1	1	1	1	1	1	1	1	1	1	1	1	1	1	1	1
546	17	17	1	1	1	1	1	1	1	1	1	1	1	1	1	1	1	1	1
555	17	17	1	1	1	1	1	1	1	1	1	1	1	1	1	1	1	1	1
559	17	17	1	1	1	1	1	1	1	1	1	1	1	1	1	1	1	1	1
570	17	17	1	1	1	1	1	1	1	1	1	1	1	1	1	1	1	1	1
578	17	17	1	1	1	1	1	1	1	1	1	1	1	1	1	1	1	1	1
580	17	17	1	1	1	1	1	1	1	1	1	1	1	1	1	1	1	1	1
582	17	17	1	1	1	1	1	1	1	1	1	1	1	1	1	1	1	1	1
585	17	17	1	1	1	1	1	1	1	1	1	1	1	1	1	1	1	1	1
588	17	17	1	1	1	1	1	1	1	1	1	1	1	1	1	1	1	1	1
589	17	17	1	1	1	1	1	1	1	1	1	1	1	1	1	1	1	1	1
591	17	17	1	1	1	1	1	1	1	1	1	1	1	1	1	1	1	1	1
593	17	17	1	1	1	1	1	1	1	1	1	1	1	1	1	1	1	1	1
597	17	17	1	1	1	1	1	1	1	1	1	1	1	1	1	1	1	1	1
598	17	17	1	1	1	1	1	1	1	1	1	1	1	1	1	1	1	1	1
601	17	17	1	1	1	1	1	1	1	1	1	1	1	1	1	1	1	1	1
602	17	17	1	1	1	1	1	1	1	1	1	1	1	1	1	1	1	1	1
603	17	17	1	1	1	1	1	1	1	1	1	1	1	1	1	1	1	1	1
606	17	17	1	1	1	1	1	1	1	1	1	1	1	1	1	1	1	1	1
608	17	17	1	1	1	1	1	1	1	1	1	1	1	1	1	1	1	1	1
609	17	17	1	1	1	1	1	1	1	1	1	1	1	1	1	1	1	1	1
610	17	17	1	1	1	1	1	1	1	1	1	1	1	1	1	1	1	1	1
611	17	17	1	1	1	1	1	1	1	1	1	1	1	1	1	1	1	1	1
612	17	17	1	1	1	1	1	1	1	1	1	1	1	1	1	1	1	1	1
616	17	17	1	1	1	1	1	1	1	1	1	1	1	1	1	1	1	1	1
619	17	17	1	1	1	1	1	1	1	1	1	1	1	1	1	1	1	1	1
623	17	17	1	1	1	1	1	1	1	1	1	1	1	1	1	1	1	1	1
624	17	17	1	1	1	1	1	1	1	1	1	1	1	1	1	1	1	1	1
625	17	17	1	1	1	1	1	1	1	1	1	1	1	1	1	1	1	1	1
628	17	17	1	1	1	1	1	1	1	1	1	1	1	1	1	1	1	1	1
632	17	17	1	1	1	1	1	1	1	1	1	1	1	1	1	1	1	1	1
636	17	17	1	1	1	1	1	1	1	1	1	1	1	1	1	1	1	1	1
638	17	17	1	1	1	1	1	1	1	1	1	1	1	1	1	1	1	1	1
641	17	17	1	1	1	1	1	1	1	1	1	1	1	1	1	1	1	1	1
642	17	17	1	1	1	1	1	1	1	1	1	1	1	1	1	1	1	1	1
643	17	17	1	1	1	1	1	1	1	1	1	1	1	1	1	1	1	1	1
646	17	17	1	1	1	1	1	1	1	1	1	1	1	1	1	1	1	1	1
647	17	17	1	1	1	1	1	1	1	1	1	1	1	1	1	1	1	1	1
652	17	17	1	1	1	1	1	1	1	1	1	1	1	1	1	1	1	1	1
654	17	17	1	1	1	1	1	1	1	1	1	1	1	1	1	1	1	1	1
655	17	17	1	1	1	1	1	1	1	1	1	1	1	1	1	1	1	1	1
658	17	17	1	1	1	1	1	1	1	1	1	1	1	1	1	1	1	1	1
659	17	17	1	1	1	1	1	1	1	1	1	1	1	1	1	1	1	1	1
662	17	17	1	1	1	1	1	1	1	1	1	1	1	1	1	1	1	1	1
664	17	17	1	1	1	1	1	1	1	1	1	1	1	1	1	1	1	1	1
666	17	17	1	1	1	1	1	1	1	1	1	1	1	1	1	1	1	1	1
672	17	17	1	1	1	1	1	1	1	1	1	1	1	1	1	1	1	1	1
673	17	17	1	1	1	1	1	1	1	1	1	1	1	1	1	1	1	1	1
674	17	17	1	1	1	1	1	1	1	1	1	1	1	1	1	1	1	1	1
675	17	17	1	1	1	1	1	1	1	1	1	1	1	1	1	1	1	1	1
676	17	17	1	1	1	1	1	1	1	1	1	1	1	1	1	1	1	1	1
678	17	17	1	1	1	1	1	1	1	1	1	1	1	1	1	1	1	1	1
681	17	17	1	1	1	1	1	1	1	1	1	1	1	1	1	1	1	1	1
684	17	17	1	1	1	1	1	1	1	1	1	1	1	1	1	1	1	1	1
685	17	17	1	1	1	1	1	1	1	1	1	1	1	1	1	1	1	1	1
690	17	17	1	1	1	1	1	1	1	1	1	1	1	1	1	1	1	1	1
701	17	17	1	1	1	1	1	1	1	1	1	1	1	1	1	1	1	1	1
704	17	17	1	1	1	1	1	1	1	1	1	1	1	1	1	1	1	1	1
705	17	17	1	1	1	1	1	1	1	1	1	1	1	1	1	1	1	1	1
706	17	17	1	1	1	1	1	1	1	1	1	1	1	1	1	1	1	1	1
707	17	17	1	1	1	1	1	1	1	1	1	1	1	1	1	1	1	1	1
710	17	17	1	1	1	1	1	1	1	1	1	1	1	1	1	1	1	1	1
711	17	17	1	1	1	1	1	1	1	1	1	1	1	1	1	1	1	1	1
715	17	17	1	1	1	1	1	1	1	1	1	1	1	1	1	1	1	1	1
718	17	17	1	1	1	1	1	1	1	1	1	1	1	1	1	1	1	1	1
720	17	17	1	1	1	1	1	1	1	1	1	1	1	1	1	1	1	1	1
723	17	17	1	1	1	1	1	1	1	1	1	1	1	1	1	1	1	1	1
727	17	17	1	1	1	1	1	1	1	1	1	1	1	1	1	1	1	1	1
729	17	17	1	1	1	1	1	1	1	1	1	1	1	1	1	1	1	1	1
730	17	17	1	1	1	1	1	1	1	1	1	1	1	1	1	1	1	1	1
731	17	17	1	1	1	1	1	1	1	1	1	1	1	1	1	1	1	1	1
734	17	17	1	1	1	1	1	1	1	1	1	1	1	1	1	1	1	1	1
735	17	17	1	1	1	1	1	1	1	1	1	1	1	1	1	1	1	1	1
736	17	17	1	1	1	1	1	1	1	1	1	1	1	1	1	1	1	1	1
737	17	17	1	1	1	1	1	1	1	1	1	1	1	1	1	1	1	1	1
738	17	17	1	1	1	1	1	1	1	1	1	1	1	1	1	1	1	1	1
742	17	17	1	1	1	1	1	1	1	1	1	1	1	1	1	1	1	1	1
744	17	17	1	1	1	1	1	1	1	1	1	1	1	1	1	1	1	1	1
746	17	17	1	1	1	1	1	1	1	1	1	1	1	1	1	1	1	1	1
747	17	17	1	1	1	1	1	1	1	1	1	1	1	1	1	1	1	1	1
748	17	17	1	1	1	1	1	1	1	1	1	1	1	1	1	1	1	1	1
755	17	17	1	1	1	1	1	1	1	1	1	1	1	1	1	1	1	1	1
756	17	17	1	1	1	1	1	1	1	1	1	1	1	1	1	1	1	1	1
759	17	17	1	1	1	1	1	1	1	1	1	1	1	1	1	1	1	1	1
760	17	17	1	1	1	1	1	1	1	1	1	1	1	1	1	1	1	1	1
762	17	17	1	1	1	1	1	1	1	1	1	1	1	1	1	1	1	1	1
764	17	17	1	1	1	1	1	1	1	1	1	1	1	1	1	1	1	1	1
771	17	17	1	1	1	1	1	1	1	1	1	1	1	1	1	1	1	1	1
772	17	17	1	1	1	1	1	1	1	1	1	1	1	1	1	1	1	1	1
774	17	17	1	1	1	1	1	1	1	1	1	1	1	1	1	1	1	1	1
775	17	17	1	1	1	1	1	1	1	1	1	1	1	1	1	1	1	1	1
776	17	17	1	1	1	1	1	1	1	1	1	1	1	1	1	1	1	1	1
777	17	17	1	1	1	1	1	1	1	1	1	1	1	1	1	1	1	1	1
779	17	17	1	1	1	1	1	1	1	1	1	1	1	1	1	1	1	1	1
780	17	17	1	1	1	1	1	1	1	1	1	1	1	1	1	1	1	1	1
782	17	17	1	1	1	1	1	1	1	1	1	1	1	1	1	1	1	1	1
784	17	17	1	1	1	1	1	1	1	1	1	1	1	1	1	1	1	1	1
785	17	17	1	1	1	1	1	1	1	1	1	1	1	1	1	1	1	1	1
790	17	17	1	1	1	1	1	1	1	1	1	1	1	1	1	1	1	1	1
795	17	17	1	1	1	1	1	1	1	1	1	1	1	1	1	1	1	1	1
797	17	17	1	1	1	1	1	1	1	1	1	1	1	1	1	1	1	1	1
800	17	17	1	1	1	1	1	1	1	1	1	1	1	1	1	1	1	1	1
801	17	17	1	1	1	1	1	1	1	1	1	1	1	1	1	1	1	1	1
806	17	17	1	1	1	1	1	1	1	1	1	1	1	1	1	1	1	1	1
807	17	17	1	1	1	1	1	1	1	1	1	1	1	1	1	1	1	1	1
808	17	17	1	1	1	1	1	1	1	1	1	1	1	1	1	1	1	1	1
810	17	17	1	1	1	1	1	1	1	1	1	1	1	1	1	1	1	1	1
813	17	17	1	1	1	1	1	1	1	1	1	1	1	1	1	1	1	1	1
815	17	17	1	1	1	1	1	1	1	1	1	1	1	1	1	1	1	1	1
816	17	17	1	1	1	1	1	1	1	1	1	1	1	1	1	1	1	1	1
818	17	17	1	1	1	1	1	1	1	1	1	1	1	1	1	1	1	1	1
819	17	17	1	1	1	1	1	1	1	1	1	1	1	1	1	1	1	1	1
821	17	17	1	1	1	1	1	1	1	1	1	1	1	1	1	1	1	1	1
822	17	17	1	1	1	1	1	1	1	1	1	1	1	1	1	1	1	1	1
824	17	17	1	1	1	1	1	1	1	1	1	1	1	1	1	1	1	1	1
825	17	17	1	1	1	1	1	1	1	1	1	1	1	1	1	1	1	1	1
826	17	17	1	1	1	1	1	1	1	1	1	1	1	1	1	1	1	1	1
828	17	17	1	1	1	1	1	1	1	1	1	1	1	1	1	1	1	1	1
832	17	17	1	1	1	1	1	1	1	1	1	1	1	1	1	1	1	1	1
835	17	17	1	1	1	1	1	1	1	1	1	1	1	1	1	1	1	1	1
836	17	17	1	1	1	1	1	1	1	1	1	1	1	1	1	1	1	1	1
839	17	17	1	1	1	1	1	1	1	1	1	1	1	1	1	1	1	1	1
842	17	17	1	1	1	1	1	1	1	1	1	1	1	1	1	1	1	1	1
845	17	17	1	1	1	1	1	1	1	1	1	1	1	1	1	1	1	1	1
846	17	17	1	1	1	1	1	1	1	1	1	1	1	1	1	1	1	1	1
847	17	17	1	1	1	1	1	1	1	1	1	1	1	1	1	1	1	1	1
848	17	17	1	1	1	1	1	1	1	1	1	1	1	1	1	1	1	1	1
849	17	17	1	1	1	1	1	1	1	1	1	1	1	1	1	1	1	1	1
850	17	17	1	1	1	1	1	1	1	1	1	1	1	1	1	1	1	1	1
851	17	17	1	1	1	1	1	1	1	1	1	1	1	1	1	1	1	1	1
852	17	17	1	1	1	1	1	1	1	1	1	1	1	1	1	1	1	1	1
853	17	17	1	1	1	1	1	1	1	1	1	1	1	1	1	1	1	1	1
854	17	17	1	1	1	1	1	1	1	1	1	1	1	1	1	1	1	1	1
856	17	17	1	1	1	1	1	1	1	1	1	1	1	1	1	1	1	1	1
857	17	17	1	1	1	1	1	1	1	1	1	1	1	1	1	1	1	1	1
858	17	17	1	1	1	1	1	1	1	1	1	1	1	1	1	1	1	1	1
859	17	17	1	1	1	1	1	1	1	1	1	1	1	1	1	1	1	1	1
864	17	17	1	1	1	1	1	1	1	1	1	1	1	1	1	1	1	1	1
865	17	17	1	1	1	1	1	1	1	1	1	1	1	1	1	1	1	1	1
866	17	17	1	1	1	1	1	1	1	1	1	1	1	1	1	1	1	1	1
868	17	17	1	1	1	1	1	1	1	1	1	1	1	1	1	1	1	1	1
872	17	17	1	1	1	1	1	1	1	1	1	1	1	1	1	1	1	1	1
873	17	17	1	1	1	1	1	1	1	1	1	1	1	1	1	1	1	1	1
875	17	17	1	1	1	1	1	1	1	1	1	1	1	1	1	1	1	1	1
876	17	17	1	1	1	1	1	1	1	1	1	1	1	1	1	1	1	1	1
878	17	17	1	1	1	1	1	1	1	1	1	1	1	1	1	1	1	1	1
884	17	17	1	1	1	1	1	1	1	1	1	1	1	1	1	1	1	1	1
886	17	17	1	1	1	1	1	1	1	1	1	1	1	1	1	1	1	1	1
887	17	17	1	1	1	1	1	1	1	1	1	1	1	1	1	1	1	1	1
889	17	17	1	1	1	1	1	1	1	1	1	1	1	1	1	1	1	1	1
890	17	17	1	1	1	1	1	1	1	1	1	1	1	1	1	1	1	1	1
891	17	17	1	1	1	1	1	1	1	1	1	1	1	1	1	1	1	1	1
892	17	17	1	1	1	1	1	1	1	1	1	1	1	1	1	1	1	1	1
893	17	17	1	1	1	1	1	1	1	1	1	1	1	1	1	1	1	1	1
894	17	17	1	1	1	1	1	1	1	1	1	1	1	1	1	1	1	1	1
895	17	17	1	1	1	1	1	1	1	1	1	1	1	1	1	1	1	1	1
896	17	17	1	1	1	1	1	1	1	1	1	1	1	1	1	1	1	1	1
900	17	17	1	1	1	1	1	1	1	1	1	1	1	1	1	1	1	1	1
902	17	17	1	1	1	1	1	1	1	1	1	1	1	1	1	1	1	1	1
909	17	17	1	1	1	1	1	1	1	1	1	1	1	1	1	1	1	1	1
910	17	17	1	1	1	1	1	1	1	1	1	1	1	1	1	1	1	1	1
915	17	17	1	1	1	1	1	1	1	1	1	1	1	1	1	1	1	1	1
920	17	17	1	1	1	1	1	1	1	1	1	1	1	1	1	1	1	1	1
923	17	17	1	1	1	1	1	1	1	1	1	1	1	1	1	1	1	1	1
924	17	17	1	1	1	1	1	1	1	1	1	1	1	1	1	1	1	1	1
927	17	17	1	1	1	1	1	1	1	1	1	1	1	1	1	1	1	1	1
928	17	17	1	1	1	1	1	1	1	1	1	1	1	1	1	1	1	1	1
929	17	17	1	1	1	1	1	1	1	1	1	1	1	1	1	1	1	1	1
932	17	17	1	1	1	1	1	1	1	1	1	1	1	1	1	1	1	1	1
934	17	17	1	1	1	1	1	1	1	1	1	1	1	1	1	1	1	1	1
935	17	17	1	1	1	1	1	1	1	1	1	1	1	1	1	1	1	1	1
939	17	17	1	1	1	1	1	1	1	1	1	1	1	1	1	1	1	1	1
943	17	17	1	1	1	1	1	1	1	1	1	1	1	1	1	1	1	1	1
946	17	17	1	1	1	1	1	1	1	1	1	1	1	1	1	1	1	1	1
952	17	17	1	1	1	1	1	1	1	1	1	1	1	1	1	1	1	1	1
958	17	17	1	1	1	1	1	1	1	1	1	1	1	1	1	1	1	1	1
959	17	17	1	1	1	1	1	1	1	1	1	1	1	1	1	1	1	1	1
960	17	17	1	1	1	1	1	1	1	1	1	1	1	1	1	1	1	1	1
963	17	17	1	1	1	1	1	1	1	1	1	1	1	1	1	1	1	1	1
964	17	17	1	1	1	1	1	1	1	1	1	1	1	1	1	1	1	1	1
966	17	17	1	1	1	1	1	1	1	1	1	1	1	1	1	1	1	1	1
967	17	17	1	1	1	1	1	1	1	1	1	1	1	1	1	1	1	1	1
970	17	17	1	1	1	1	1	1	1	1	1	1	1	1	1	1	1	1	1
972	17	17	1	1	1	1	1	1	1	1	1	1	1	1	1	1	1	1	1
974	17	17	1	1	1	1	1	1	1	1	1	1	1	1	1	1	1	1	1
975	17	17	1	1	1	1	1	1	1	1	1	1	1	1	1	1	1	1	1
976	17	17	1	1	1	1	1	1	1	1	1	1	1	1	1	1	1	1	1
978	17	17	1	1	1	1	1	1	1	1	1	1	1	1	1	1	1	1	1
979	17	17	1	1	1	1	1	1	1	1	1	1	1	1	1	1	1	1	1
981	17	17	1	1	1	1	1	1	1	1	1	1	1	1	1	1	1	1	1
984	17	17	1	1	1	1	1	1	1	1	1	1	1	1	1	1	1	1	1
986	17	17	1	1	1	1	1	1	1	1	1	1	1	1	1	1	1	1	1
994	17	17	1	1	1	1	1	1	1	1	1	1	1	1	1	1	1	1	1
996	17	17	1	1	1	1	1	1	1	1	1	1	1	1	1	1	1	1	1
998	17	17	1	1	1	1	1	1	1	1	1	1	1	1	1	1	1	1	1
999	17	17	1	1	1	1	1	1	1	1	1	1	1	1	1	1	1	1	1
1000	17	17	1	1	1	1	1	1	1	1	1	1	1	1	1	1	1	1	1
1001	17	17	1	1	1	1	1	1	1	1	1	1	1	1	1	1	1	1	1
1002	17	17	1	1	1	1	1	1	1	1	1	1	1	1	1	1	1	1	1
1005	17	17	1	1	1	1	1	1	1	1	1	1	1	1	1	1	1	1	1
1011	17	17	1	1	1	1	1	1	1	1	1	1	1	1	1	1	1	1	1
1013	17	17	1	1	1	1	1	1	1	1	1	1	1	1	1	1	1	1	1
1014	17	17	1	1	1	1	1	1	1	1	1	1	1	1	1	1	1	1	1
1017	17	17	1	1	1	1	1	1	1	1	1	1	1	1	1	1	1	1	1
1019	17	17	1	1	1	1	1	1	1	1	1	1	1	1	1	1	1	1	1
1021	17	17	1	1	1	1	1	1	1	1	1	1	1	1	1	1	1	1	1
1023	17	17	1	1	1	1	1	1	1	1	1	1	1	1	1	1	1	1	1
1027	17	17	1	1	1	1	1	1	1	1	1	1	1	1	1	1	1	1	1
1028	17	17	1	1	1	1	1	1	1	1	1	1	1	1	1	1	1	1	1
1032	17	17	1	1	1	1	1	1	1	1	1	1	1	1	1	1	1	1	1
1033	17	17	1	1	1	1	1	1	1	1	1	1	1	1	1	1	1	1	1
1036	17	17	1	1	1	1	1	1	1	1	1	1	1	1	1	1	1	1	1
1038	17	17	1	1	1	1	1	1	1	1	1	1	1	1	1	1	1	1	1
1041	17	17	1	1	1	1	1	1	1	1	1	1	1	1	1	1	1	1	1
1042	17	17	1	1	1	1	1	1	1	1	1	1	1	1	1	1	1	1	1
1046	17	17	1	1	1	1	1	1	1	1	1	1	1	1	1	1	1	1	1
1047	17	17	1	1	1	1	1	1	1	1	1	1	1	1	1	1	1	1	1
1048	17	17	1	1	1	1	1	1	1	1	1	1	1	1	1	1	1	1	1
1049	17	17	1	1	1	1	1	1	1	1	1	1	1	1	1	1	1	1	1
1050	17	17	1	1	1	1	1	1	1	1	1	1	1	1	1	1	1	1	1
1051	17	17	1	1	1	1	1	1	1	1	1	1	1	1	1	1	1	1	1
1052	17	17	1	1	1	1	1	1	1	1	1	1	1	1	1	1	1	1	1
1053	17	17	1	1	1	1	1	1	1	1	1	1	1	1	1	1	1	1	1
1054	17	17	1	1	1	1	1	1	1	1	1	1	1	1	1	1	1	1	1
1056	17	17	1	1	1	1	1	1	1	1	1	1	1	1	1	1	1	1	1
1058	17	17	1	1	1	1	1	1	1	1	1	1	1	1	1	1	1	1	1
1060	17	17	1	1	1	1	1	1	1	1	1	1	1	1	1	1	1	1	1
1061	17	17	1	1	1	1	1	1	1	1	1	1	1	1	1	1	1	1	1
1067	17	17	1	1	1	1	1	1	1	1	1	1	1	1	1	1	1	1	1
1068	17	17	1	1	1	1	1	1	1	1	1	1	1	1	1	1	1	1	1
1069	17	17	1	1	1	1	1	1	1	1	1	1	1	1	1	1	1	1	1
1070	17	17	1	1	1	1	1	1	1	1	1	1	1	1	1	1	1	1	1
1074	17	17	1	1	1	1	1	1	1	1	1	1	1	1	1	1	1	1	1
1075	17	17	1	1	1	1	1	1	1	1	1	1	1	1	1	1	1	1	1
1076	17	17	1	1	1	1	1	1	1	1	1	1	1	1	1	1	1	1	1
1077	17	17	1	1	1	1	1	1	1	1	1	1	1	1	1	1	1	1	1
1081	17	17	1	1	1	1	1	1	1	1	1	1	1	1	1	1	1	1	1
1083	17	17	1	1	1	1	1	1	1	1	1	1	1	1	1	1	1	1	1
1085	17	17	1	1	1	1	1	1	1	1	1	1	1	1	1	1	1	1	1
1089	17	17	1	1	1	1	1	1	1	1	1	1	1	1	1	1	1	1	1
1092	17	17	1	1	1	1	1	1	1	1	1	1	1	1	1	1	1	1	1
1096	17	17	1	1	1	1	1	1	1	1	1	1	1	1	1	1	1	1	1
1097	17	17	1	1	1	1	1	1	1	1	1	1	1	1	1	1	1	1	1
1098	17	17	1	1	1	1	1	1	1	1	1	1	1	1	1	1	1	1	1
1099	17	17	1	1	1	1	1	1	1	1	1	1	1	1	1	1	1	1	1
1100	17	17	1	1	1	1	1	1	1	1	1	1	1	1	1	1	1	1	1
1103	17	17	1	1	1	1	1	1	1	1	1	1	1	1	1	1	1	1	1
1104	17	17	1	1	1	1	1	1	1	1	1	1	1	1	1	1	1	1	1
1105	17	17	1	1	1	1	1	1	1	1	1	1	1	1	1	1	1	1	1
1111	17	17	1	1	1	1	1	1	1	1	1	1	1	1	1	1	1	1	1
1115	17	17	1	1	1	1	1	1	1	1	1	1	1	1	1	1	1	1	1
1116	17	17	1	1	1	1	1	1	1	1	1	1	1	1	1	1	1	1	1
1117	17	17	1	1	1	1	1	1	1	1	1	1	1	1	1	1	1	1	1
1118	17	17	1	1	1	1	1	1	1	1	1	1	1	1	1	1	1	1	1
1120	17	17	1	1	1	1	1	1	1	1	1	1	1	1	1	1	1	1	1
1122	17	17	1	1	1	1	1	1	1	1	1	1	1	1	1	1	1	1	1
1123	17	17	1	1	1	1	1	1	1	1	1	1	1	1	1	1	1	1	1
1125	17	17	1	1	1	1	1	1	1	1	1	1	1	1	1	1	1	1	1
1126	17	17	1	1	1	1	1	1	1	1	1	1	1	1	1	1	1	1	1
1127	17	17	1	1	1	1	1	1	1	1	1	1	1	1	1	1	1	1	1
1129	17	17	1	1	1	1	1	1	1	1	1	1	1	1	1	1	1	1	1
1131	17	17	1	1	1	1	1	1	1	1	1	1	1	1	1	1	1	1	1
1134	17	17	1	1	1	1	1	1	1	1	1	1	1	1	1	1	1	1	1
1136	17	17	1	1	1	1	1	1	1	1	1	1	1	1	1	1	1	1	1
1138	17	17	1	1	1	1	1	1	1	1	1	1	1	1	1	1	1	1	1
1140	17	17	1	1	1	1	1	1	1	1	1	1	1	1	1	1	1	1	1
1141	17	17	1	1	1	1	1	1	1	1	1	1	1	1	1	1	1	1	1
1150	17	17	1	1	1	1	1	1	1	1	1	1	1	1	1	1	1	1	1
1151	17	17	1	1	1	1	1	1	1	1	1	1	1	1	1	1	1	1	1
1153	17	17	1	1	1	1	1	1	1	1	1	1	1	1	1	1	1	1	1
1154	17	17	1	1	1	1	1	1	1	1	1	1	1	1	1	1	1	1	1
1155	17	17	1	1	1	1	1	1	1	1	1	1	1	1	1	1	1	1	1
1159	17	17	1	1	1	1	1	1	1	1	1	1	1	1	1	1	1	1	1
1163	17	17	1	1	1	1	1	1	1	1	1	1	1	1	1	1	1	1	1
1165	17	17	1	1	1	1	1	1	1	1	1	1	1	1	1	1	1	1	1
1169	17	17	1	1	1	1	1	1	1	1	1	1	1	1	1	1	1	1	1
1170	17	17	1	1	1	1	1	1	1	1	1	1	1	1	1	1	1	1	1
1174	17	17	1	1	1	1	1	1	1	1	1	1	1	1	1	1	1	1	1
1175	17	17	1	1	1	1	1	1	1	1	1	1	1	1	1	1	1	1	1
1178	17	17	1	1	1	1	1	1	1	1	1	1	1	1	1	1	1	1	1
1184	17	17	1	1	1	1	1	1	1	1	1	1	1	1	1	1	1	1	1
1190	17	17	1	1	1	1	1	1	1	1	1	1	1	1	1	1	1	1	1
1191	17	17	1	1	1	1	1	1	1	1	1	1	1	1	1	1	1	1	1
1192	17	17	1	1	1	1	1	1	1	1	1	1	1	1	1	1	1	1	1
1194	17	17	1	1	1	1	1	1	1	1	1	1	1	1	1	1	1	1	1
1195	17	17	1	1	1	1	1	1	1	1	1	1	1	1	1	1	1	1	1
1199	17	17	1	1	1	1	1	1	1	1	1	1	1	1	1	1	1	1	1
1200	17	17	1	1	1	1	1	1	1	1	1	1	1	1	1	1	1	1	1
1202	17	17	1	1	1	1	1	1	1	1	1	1	1	1	1	1	1	1	1
1203	17	17	1	1	1	1	1	1	1	1	1	1	1	1	1	1	1	1	1
1204	17	17	1	1	1	1	1	1	1	1	1	1	1	1	1	1	1	1	1
1205	17	17	1	1	1	1	1	1	1	1	1	1	1	1	1	1	1	1	1
1207	17	17	1	1	1	1	1	1	1	1	1	1	1	1	1	1	1	1	1
1210	17	17	1	1	1	1	1	1	1	1	1	1	1	1	1	1	1	1	1
1213	17	17	1	1	1	1	1	1	1	1	1	1	1	1	1	1	1	1	1
1214	17	17	1	1	1	1	1	1	1	1	1	1	1	1	1	1	1	1	1
1215	17	17	1	1	1	1	1	1	1	1	1	1	1	1	1	1	1	1	1
1217	17	17	1	1	1	1	1	1	1	1	1	1	1	1	1	1	1	1	1
1218	17	17	1	1	1	1	1	1	1	1	1	1	1	1	1	1	1	1	1
1219	17	17	1	1	1	1	1	1	1	1	1	1	1	1	1	1	1	1	1
1221	17	17	1	1	1	1	1	1	1	1	1	1	1	1	1	1	1	1	1
1224	17	17	1	1	1	1	1	1	1	1	1	1	1	1	1	1	1	1	1
1226	17	17	1	1	1	1	1	1	1	1	1	1	1	1	1	1	1	1	1
1227	17	17	1	1	1	1	1	1	1	1	1	1	1	1	1	1	1	1	1
1228	17	17	1	1	1	1	1	1	1	1	1	1	1	1	1	1	1	1	1
1229	17	17	1	1	1	1	1	1	1	1	1	1	1	1	1	1	1	1	1
1236	17	17	1	1	1	1	1	1	1	1	1	1	1	1	1	1	1	1	1
1237	17	17	1	1	1	1	1	1	1	1	1	1	1	1	1	1	1	1	1
1243	17	17	1	1	1	1	1	1	1	1	1	1	1	1	1	1	1	1	1
1244	17	17	1	1	1	1	1	1	1	1	1	1	1	1	1	1	1	1	1
1245	17	17	1	1	1	1	1	1	1	1	1	1	1	1	1	1	1	1	1
1247	17	17	1	1	1	1	1	1	1	1	1	1	1	1	1	1	1	1	1
1249	17	17	1	1	1	1	1	1	1	1	1	1	1	1	1	1	1	1	1
1250	17	17	1	1	1	1	1	1	1	1	1	1	1	1	1	1	1	1	1
1254	17	17	1	1	1	1	1	1	1	1	1	1	1	1	1	1	1	1	1
1256	17	17	1	1	1	1	1	1	1	1	1	1	1	1	1	1	1	1	1
1257	17	17	1	1	1	1	1	1	1	1	1	1	1	1	1	1	1	1	1
1262	17	17	1	1	1	1	1	1	1	1	1	1	1	1	1	1	1	1	1
1263	17	17	1	1	1	1	1	1	1	1	1	1	1	1	1	1	1	1	1
1267	17	17	1	1	1	1	1	1	1	1	1	1	1	1	1	1	1	1	1
1268	17	17	1	1	1	1	1	1	1	1	1	1	1	1	1	1	1	1	1
1271	17	17	1	1	1	1	1	1	1	1	1	1	1	1	1	1	1	1	1
1273	17	17	1	1	1	1	1	1	1	1	1	1	1	1	1	1	1	1	1
1275	17	17	1	1	1	1	1	1	1	1	1	1	1	1	1	1	1	1	1
1278	17	17	1	1	1	1	1	1	1	1	1	1	1	1	1	1	1	1	1
1281	17	17	1	1	1	1	1	1	1	1	1	1	1	1	1	1	1	1	1
1282	17	17	1	1	1	1	1	1	1	1	1	1	1	1	1	1	1	1	1
1283	17	17	1	1	1	1	1	1	1	1	1	1	1	1	1	1	1	1	1
1284	17	17	1	1	1	1	1	1	1	1	1	1	1	1	1	1	1	1	1
1288	17	17	1	1	1	1	1	1	1	1	1	1	1	1	1	1	1	1	1
1289	17	17	1	1	1	1	1	1	1	1	1	1	1	1	1	1	1	1	1
1294	17	17	1	1	1	1	1	1	1	1	1	1	1	1	1	1	1	1	1
1295	17	17	1	1	1	1	1	1	1	1	1	1	1	1	1	1	1	1	1
1297	17	17	1	1	1	1	1	1	1	1	1	1	1	1	1	1	1	1	1
1298	17	17	1	1	1	1	1	1	1	1	1	1	1	1	1	1	1	1	1
1299	17	17	1	1	1	1	1	1	1	1	1	1	1	1	1	1	1	1	1
1301	17	17	1	1	1	1	1	1	1	1	1	1	1	1	1	1	1	1	1
1303	17	17	1	1	1	1	1	1	1	1	1	1	1	1	1	1	1	1	1
1304	17	17	1	1	1	1	1	1	1	1	1	1	1	1	1	1	1	1	1
1306	17	17	1	1	1	1	1	1	1	1	1	1	1	1	1	1	1	1	1
1309	17	17	1	1	1	1	1	1	1	1	1	1	1	1	1	1	1	1	1
1310	17	17	1	1	1	1	1	1	1	1	1	1	1	1	1	1	1	1	1
1316	17	17	1	1	1	1	1	1	1	1	1	1	1	1	1	1	1	1	1
1320	17	17	1	1	1	1	1	1	1	1	1	1	1	1	1	1	1	1	1
1324	17	17	1	1	1	1	1	1	1	1	1	1	1	1	1	1	1	1	1
1325	17	17	1	1	1	1	1	1	1	1	1	1	1	1	1	1	1	1	1
1327	17	17	1	1	1	1	1	1	1	1	1	1	1	1	1	1	1	1	1
1329	17	17	1	1	1	1	1	1	1	1	1	1	1	1	1	1	1	1	1
1331	17	17	1	1	1	1	1	1	1	1	1	1	1	1	1	1	1	1	1
1333	17	17	1	1	1	1	1	1	1	1	1	1	1	1	1	1	1	1	1
1337	17	17	1	1	1	1	1	1	1	1	1	1	1	1	1	1	1	1	1
1339	17	17	1	1	1	1	1	1	1	1	1	1	1	1	1	1	1	1	1
1342	17	17	1	1	1	1	1	1	1	1	1	1	1	1	1	1	1	1	1
1348	17	17	1	1	1	1	1	1	1	1	1	1	1	1	1	1	1	1	1
1349	17	17	1	1	1	1	1	1	1	1	1	1	1	1	1	1	1	1	1
1350	17	17	1	1	1	1	1	1	1	1	1	1	1	1	1	1	1	1	1
1351	17	17	1	1	1	1	1	1	1	1	1	1	1	1	1	1	1	1	1
1352	17	17	1	1	1	1	1	1	1	1	1	1	1	1	1	1	1	1	1
1353	17	17	1	1	1	1	1	1	1	1	1	1	1	1	1	1	1	1	1
1355	17	17	1	1	1	1	1	1	1	1	1	1	1	1	1	1	1	1	1
1356	17	17	1	1	1	1	1	1	1	1	1	1	1	1	1	1	1	1	1
1357	17	17	1	1	1	1	1	1	1	1	1	1	1	1	1	1	1	1	1
1358	17	17	1	1	1	1	1	1	1	1	1	1	1	1	1	1	1	1	1
1366	17	17	1	1	1	1	1	1	1	1	1	1	1	1	1	1	1	1	1
1367	17	17	1	1	1	1	1	1	1	1	1	1	1	1	1	1	1	1	1
1368	17	17	1	1	1	1	1	1	1	1	1	1	1	1	1	1	1	1	1
1370	17	17	1	1	1	1	1	1	1	1	1	1	1	1	1	1	1	1	1
1372	17	17	1	1	1	1	1	1	1	1	1	1	1	1	1	1	1	1	1
1375	17	17	1	1	1	1	1	1	1	1	1	1	1	1	1	1	1	1	1
1376	17	17	1	1	1	1	1	1	1	1	1	1	1	1	1	1	1	1	1
1379	17	17	1	1	1	1	1	1	1	1	1	1	1	1	1	1	1	1	1
1380	17	17	1	1	1	1	1	1	1	1	1	1	1	1	1	1	1	1	1
1381	17	17	1	1	1	1	1	1	1	1	1	1	1	1	1	1	1	1	1
1384	17	17	1	1	1	1	1	1	1	1	1	1	1	1	1	1	1	1	1
1397	17	17	1	1	1	1	1	1	1	1	1	1	1	1	1	1	1	1	1
1401	17	17	1	1	1	1	1	1	1	1	1	1	1	1	1	1	1	1	1
1402	17	17	1	1	1	1	1	1	1	1	1	1	1	1	1	1	1	1	1
1404	17	17	1	1	1	1	1	1	1	1	1	1	1	1	1	1	1	1	1
1405	17	17	1	1	1	1	1	1	1	1	1	1	1	1	1	1	1	1	1
1408	17	17	1	1	1	1	1	1	1	1	1	1	1	1	1	1	1	1	1
1409	17	17	1	1	1	1	1	1	1	1	1	1	1	1	1	1	1	1	1
1411	17	17	1	1	1	1	1	1	1	1	1	1	1	1	1	1	1	1	1
1415	17	17	1	1	1	1	1	1	1	1	1	1	1	1	1	1	1	1	1
1416	17	17	1	1	1	1	1	1	1	1	1	1	1	1	1	1	1	1	1
1418	17	17	1	1	1	1	1	1	1	1	1	1	1	1	1	1	1	1	1
1419	17	17	1	1	1	1	1	1	1	1	1	1	1	1	1	1	1	1	1
1422	17	17	1	1	1	1	1	1	1	1	1	1	1	1	1	1	1	1	1
1424	17	17	1	1	1	1	1	1	1	1	1	1	1	1	1	1	1	1	1
1427	17	17	1	1	1	1	1	1	1	1	1	1	1	1	1	1	1	1	1
1428	17	17	1	1	1	1	1	1	1	1	1	1	1	1	1	1	1	1	1
1430	17	17	1	1	1	1	1	1	1	1	1	1	1	1	1	1	1	1	1
1435	17	17	1	1	1	1	1	1	1	1	1	1	1	1	1	1	1	1	1
1436	17	17	1	1	1	1	1	1	1	1	1	1	1	1	1	1	1	1	1
1439	17	17	1	1	1	1	1	1	1	1	1	1	1	1	1	1	1	1	1
1441	17	17	1	1	1	1	1	1	1	1	1	1	1	1	1	1	1	1	1
1442	17	17	1	1	1	1	1	1	1	1	1	1	1	1	1	1	1	1	1
1445	17	17	1	1	1	1	1	1	1	1	1	1	1	1	1	1	1	1	1
1446	17	17	1	1	1	1	1	1	1	1	1	1	1	1	1	1	1	1	1
1447	17	17	1	1	1	1	1	1	1	1	1	1	1	1	1	1	1	1	1
1450	17	17	1	1	1	1	1	1	1	1	1	1	1	1	1	1	1	1	1
1452	17	17	1	1	1	1	1	1	1	1	1	1	1	1	1	1	1	1	1
1453	17	17	1	1	1	1	1	1	1	1	1	1	1	1	1	1	1	1	1
1454	17	17	1	1	1	1	1	1	1	1	1	1	1	1	1	1	1	1	1
1455	17	17	1	1	1	1	1	1	1	1	1	1	1	1	1	1	1	1	1
1466	17	17	1	1	1	1	1	1	1	1	1	1	1	1	1	1	1	1	1
1467	17	17	1	1	1	1	1	1	1	1	1	1	1	1	1	1	1	1	1
1468	17	17	1	1	1	1	1	1	1	1	1	1	1	1	1	1	1	1	1
1469	17	17	1	1	1	1	1	1	1	1	1	1	1	1	1	1	1	1	1
1472	17	17	1	1	1	1	1	1	1	1	1	1	1	1	1	1	1	1	1
1474	17	17	1	1	1	1	1	1	1	1	1	1	1	1	1	1	1	1	1
1476	17	17	1	1	1	1	1	1	1	1	1	1	1	1	1	1	1	1	1
1484	17	17	1	1	1	1	1	1	1	1	1	1	1	1	1	1	1	1	1
1486	17	17	1	1	1	1	1	1	1	1	1	1	1	1	1	1	1	1	1
1488	17	17	1	1	1	1	1	1	1	1	1	1	1	1	1	1	1	1	1
1490	17	17	1	1	1	1	1	1	1	1	1	1	1	1	1	1	1	1	1
1493	17	17	1	1	1	1	1	1	1	1	1	1	1	1	1	1	1	1	1
1494	17	17	1	1	1	1	1	1	1	1	1	1	1	1	1	1	1	1	1
1500	17	17	1	1	1	1	1	1	1	1	1	1	1	1	1	1	1	1	1
1501	17	17	1	1	1	1	1	1	1	1	1	1	1	1	1	1	1	1	1
1506	17	17	1	1	1	1	1	1	1	1	1	1	1	1	1	1	1	1	1
1510	17	17	1	1	1	1	1	1	1	1	1	1	1	1	1	1	1	1	1
1516	17	17	1	1	1	1	1	1	1	1	1	1	1	1	1	1	1	1	1
1517	17	17	1	1	1	1	1	1	1	1	1	1	1	1	1	1	1	1	1
1519	17	17	1	1	1	1	1	1	1	1	1	1	1	1	1	1	1	1	1
1521	17	17	1	1	1	1	1	1	1	1	1	1	1	1	1	1	1	1	1
1524	17	17	1	1	1	1	1	1	1	1	1	1	1	1	1	1	1	1	1
1525	17	17	1	1	1	1	1	1	1	1	1	1	1	1	1	1	1	1	1
1526	17	17	1	1	1	1	1	1	1	1	1	1	1	1	1	1	1	1	1
1527	17	17	1	1	1	1	1	1	1	1	1	1	1	1	1	1	1	1	1
1528	17	17	1	1	1	1	1	1	1	1	1	1	1	1	1	1	1	1	1
1531	17	17	1	1	1	1	1	1	1	1	1	1	1	1	1	1	1	1	1
1535	17	17	1	1	1	1	1	1	1	1	1	1	1	1	1	1	1	1	1
1538	17	17	1	1	1	1	1	1	1	1	1	1	1	1	1	1	1	1	1
1539	17	17	1	1	1	1	1	1	1	1	1	1	1	1	1	1	1	1	1
1543	17	17	1	1	1	1	1	1	1	1	1	1	1	1	1	1	1	1	1
1544	17	17	1	1	1	1	1	1	1	1	1	1	1	1	1	1	1	1	1
1545	17	17	1	1	1	1	1	1	1	1	1	1	1	1	1	1	1	1	1
1546	17	17	1	1	1	1	1	1	1	1	1	1	1	1	1	1	1	1	1
1547	17	17	1	1	1	1	1	1	1	1	1	1	1	1	1	1	1	1	1
1548	17	17	1	1	1	1	1	1	1	1	1	1	1	1	1	1	1	1	1
1549	17	17	1	1	1	1	1	1	1	1	1	1	1	1	1	1	1	1	1
1556	17	17	1	1	1	1	1	1	1	1	1	1	1	1	1	1	1	1	1
1558	17	17	1	1	1	1	1	1	1	1	1	1	1	1	1	1	1	1	1
1559	17	17	1	1	1	1	1	1	1	1	1	1	1	1	1	1	1	1	1
1562	17	17	1	1	1	1	1	1	1	1	1	1	1	1	1	1	1	1	1
1563	17	17	1	1	1	1	1	1	1	1	1	1	1	1	1	1	1	1	1
1564	17	17	1	1	1	1	1	1	1	1	1	1	1	1	1	1	1	1	1
1567	17	17	1	1	1	1	1	1	1	1	1	1	1	1	1	1	1	1	1
1573	17	17	1	1	1	1	1	1	1	1	1	1	1	1	1	1	1	1	1
1574	17	17	1	1	1	1	1	1	1	1	1	1	1	1	1	1	1	1	1
1576	17	17	1	1	1	1	1	1	1	1	1	1	1	1	1	1	1	1	1
1577	17	17	1	1	1	1	1	1	1	1	1	1	1	1	1	1	1	1	1
1582	17	17	1	1	1	1	1	1	1	1	1	1	1	1	1	1	1	1	1
1583	17	17	1	1	1	1	1	1	1	1	1	1	1	1	1	1	1	1	1
1585	17	17	1	1	1	1	1	1	1	1	1	1	1	1	1	1	1	1	1
1587	17	17	1	1	1	1	1	1	1	1	1	1	1	1	1	1	1	1	1
1594	17	17	1	1	1	1	1	1	1	1	1	1	1	1	1	1	1	1	1
1595	17	17	1	1	1	1	1	1	1	1	1	1	1	1	1	1	1	1	1
1598	17	17	1	1	1	1	1	1	1	1	1	1	1	1	1	1	1	1	1
1599	17	17	1	1	1	1	1	1	1	1	1	1	1	1	1	1	1	1	1
1601	17	17	1	1	1	1	1	1	1	1	1	1	1	1	1	1	1	1	1
1602	17	17	1	1	1	1	1	1	1	1	1	1	1	1	1	1	1	1	1
1603	17	17	1	1	1	1	1	1	1	1	1	1	1	1	1	1	1	1	1
1606	17	17	1	1	1	1	1	1	1	1	1	1	1	1	1	1	1	1	1
1607	17	17	1	1	1	1	1	1	1	1	1	1	1	1	1	1	1	1	1
1610	17	17	1	1	1	1	1	1	1	1	1	1	1	1	1	1	1	1	1
1611	17	17	1	1	1	1	1	1	1	1	1	1	1	1	1	1	1	1	1
1613	17	17	1	1	1	1	1	1	1	1	1	1	1	1	1	1	1	1	1
1616	17	17	1	1	1	1	1	1	1	1	1	1	1	1	1	1	1	1	1
1618	17	17	1	1	1	1	1	1	1	1	1	1	1	1	1	1	1	1	1
1620	17	17	1	1	1	1	1	1	1	1	1	1	1	1	1	1	1	1	1
1623	17	17	1	1	1	1	1	1	1	1	1	1	1	1	1	1	1	1	1
1626	17	17	1	1	1	1	1	1	1	1	1	1	1	1	1	1	1	1	1
1627	17	17	1	1	1	1	1	1	1	1	1	1	1	1	1	1	1	1	1
1629	17	17	1	1	1	1	1	1	1	1	1	1	1	1	1	1	1	1	1
1631	17	17	1	1	1	1	1	1	1	1	1	1	1	1	1	1	1	1	1
1633	17	17	1	1	1	1	1	1	1	1	1	1	1	1	1	1	1	1	1
1634	17	17	1	1	1	1	1	1	1	1	1	1	1	1	1	1	1	1	1
1635	17	17	1	1	1	1	1	1	1	1	1	1	1	1	1	1	1	1	1
1637	17	17	1	1	1	1	1	1	1	1	1	1	1	1	1	1	1	1	1
1638	17	17	1	1	1	1	1	1	1	1	1	1	1	1	1	1	1	1	1
1639	17	17	1	1	1	1	1	1	1	1	1	1	1	1	1	1	1	1	1
1640	17	17	1	1	1	1	1	1	1	1	1	1	1	1	1	1	1	1	1
1641	17	17	1	1	1	1	1	1	1	1	1	1	1	1	1	1	1	1	1
1643	17	17	1	1	1	1	1	1	1	1	1	1	1	1	1	1	1	1	1
1644	17	17	1	1	1	1	1	1	1	1	1	1	1	1	1	1	1	1	1
1647	17	17	1	1	1	1	1	1	1	1	1	1	1	1	1	1	1	1	1
1653	17	17	1	1	1	1	1	1	1	1	1	1	1	1	1	1	1	1	1
1657	17	17	1	1	1	1	1	1	1	1	1	1	1	1	1	1	1	1	1
1658	17	17	1	1	1	1	1	1	1	1	1	1	1	1	1	1	1	1	1
1659	17	17	1	1	1	1	1	1	1	1	1	1	1	1	1	1	1	1	1
1662	17	17	1	1	1	1	1	1	1	1	1	1	1	1	1	1	1	1	1
1663	17	17	1	1	1	1	1	1	1	1	1	1	1	1	1	1	1	1	1
1664	17	17	1	1	1	1	1	1	1	1	1	1	1	1	1	1	1	1	1
1667	17	17	1	1	1	1	1	1	1	1	1	1	1	1	1	1	1	1	1
1668	17	17	1	1	1	1	1	1	1	1	1	1	1	1	1	1	1	1	1
1670	17	17	1	1	1	1	1	1	1	1	1	1	1	1	1	1	1	1	1
1671	17	17	1	1	1	1	1	1	1	1	1	1	1	1	1	1	1	1	1
1672	17	17	1	1	1	1	1	1	1	1	1	1	1	1	1	1	1	1	1
1673	17	17	1	1	1	1	1	1	1	1	1	1	1	1	1	1	1	1	1
1676	17	17	1	1	1	1	1	1	1	1	1	1	1	1	1	1	1	1	1
1677	17	17	1	1	1	1	1	1	1	1	1	1	1	1	1	1	1	1	1
1678	17	17	1	1	1	1	1	1	1	1	1	1	1	1	1	1	1	1	1
1679	17	17	1	1	1	1	1	1	1	1	1	1	1	1	1	1	1	1	1
1681	17	17	1	1	1	1	1	1	1	1	1	1	1	1	1	1	1	1	1
1682	17	17	1	1	1	1	1	1	1	1	1	1	1	1	1	1	1	1	1
1685	17	17	1	1	1	1	1	1	1	1	1	1	1	1	1	1	1	1	1
1686	17	17	1	1	1	1	1	1	1	1	1	1	1	1	1	1	1	1	1
1687	17	17	1	1	1	1	1	1	1	1	1	1	1	1	1	1	1	1	1
1690	17	17	1	1	1	1	1	1	1	1	1	1	1	1	1	1	1	1	1
1692	17	17	1	1	1	1	1	1	1	1	1	1	1	1	1	1	1	1	1
1693	17	17	1	1	1	1	1	1	1	1	1	1	1	1	1	1	1	1	1
1694	17	17	1	1	1	1	1	1	1	1	1	1	1	1	1	1	1	1	1
1697	17	17	1	1	1	1	1	1	1	1	1	1	1	1	1	1	1	1	1
1698	17	17	1	1	1	1	1	1	1	1	1	1	1	1	1	1	1	1	1
1703	17	17	1	1	1	1	1	1	1	1	1	1	1	1	1	1	1	1	1
1704	17	17	1	1	1	1	1	1	1	1	1	1	1	1	1	1	1	1	1
1705	17	17	1	1	1	1	1	1	1	1	1	1	1	1	1	1	1	1	1
1706	17	17	1	1	1	1	1	1	1	1	1	1	1	1	1	1	1	1	1
1707	17	17	1	1	1	1	1	1	1	1	1	1	1	1	1	1	1	1	1
1708	17	17	1	1	1	1	1	1	1	1	1	1	1	1	1	1	1	1	1
1709	17	17	1	1	1	1	1	1	1	1	1	1	1	1	1	1	1	1	1
1710	17	17	1	1	1	1	1	1	1	1	1	1	1	1	1	1	1	1	1
1711	17	17	1	1	1	1	1	1	1	1	1	1	1	1	1	1	1	1	1
1712	17	17	1	1	1	1	1	1	1	1	1	1	1	1	1	1	1	1	1
1716	17	17	1	1	1	1	1	1	1	1	1	1	1	1	1	1	1	1	1
1717	17	17	1	1	1	1	1	1	1	1	1	1	1	1	1	1	1	1	1
1718	17	17	1	1	1	1	1	1	1	1	1	1	1	1	1	1	1	1	1
1719	17	17	1	1	1	1	1	1	1	1	1	1	1	1	1	1	1	1	1
1720	17	17	1	1	1	1	1	1	1	1	1	1	1	1	1	1	1	1	1
1722	17	17	1	1	1	1	1	1	1	1	1	1	1	1	1	1	1	1	1
1725	17	17	1	1	1	1	1	1	1	1	1	1	1	1	1	1	1	1	1
1726	17	17	1	1	1	1	1	1	1	1	1	1	1	1	1	1	1	1	1
1732	17	17	1	1	1	1	1	1	1	1	1	1	1	1	1	1	1	1	1
1733	17	17	1	1	1	1	1	1	1	1	1	1	1	1	1	1	1	1	1
1734	17	17	1	1	1	1	1	1	1	1	1	1	1	1	1	1	1	1	1
1735	17	17	1	1	1	1	1	1	1	1	1	1	1	1	1	1	1	1	1
1737	17	17	1	1	1	1	1	1	1	1	1	1	1	1	1	1	1	1	1
1738	17	17	1	1	1	1	1	1	1	1	1	1	1	1	1	1	1	1	1
1739	17	17	1	1	1	1	1	1	1	1	1	1	1	1	1	1	1	1	1
1740	17	17	1	1	1	1	1	1	1	1	1	1	1	1	1	1	1	1	1
1741	17	17	1	1	1	1	1	1	1	1	1	1	1	1	1	1	1	1	1
1745	17	17	1	1	1	1	1	1	1	1	1	1	1	1	1	1	1	1	1
1748	17	17	1	1	1	1	1	1	1	1	1	1	1	1	1	1	1	1	1
1750	17	17	1	1	1	1	1	1	1	1	1	1	1	1	1	1	1	1	1
1751	17	17	1	1	1	1	1	1	1	1	1	1	1	1	1	1	1	1	1
1753	17	17	1	1	1	1	1	1	1	1	1	1	1	1	1	1	1	1	1
1754	17	17	1	1	1	1	1	1	1	1	1	1	1	1	1	1	1	1	1
1755	17	17	1	1	1	1	1	1	1	1	1	1	1	1	1	1	1	1	1
1756	17	17	1	1	1	1	1	1	1	1	1	1	1	1	1	1	1	1	1
1757	17	17	1	1	1	1	1	1	1	1	1	1	1	1	1	1	1	1	1
1758	17	17	1	1	1	1	1	1	1	1	1	1	1	1	1	1	1	1	1
1761	17	17	1	1	1	1	1	1	1	1	1	1	1	1	1	1	1	1	1
1762	17	17	1	1	1	1	1	1	1	1	1	1	1	1	1	1	1	1	1
1766	17	17	1	1	1	1	1	1	1	1	1	1	1	1	1	1	1	1	1
1768	17	17	1	1	1	1	1	1	1	1	1	1	1	1	1	1	1	1	1
1771	17	17	1	1	1	1	1	1	1	1	1	1	1	1	1	1	1	1	1
1773	17	17	1	1	1	1	1	1	1	1	1	1	1	1	1	1	1	1	1
1774	17	17	1	1	1	1	1	1	1	1	1	1	1	1	1	1	1	1	1
1775	17	17	1	1	1	1	1	1	1	1	1	1	1	1	1	1	1	1	1
1776	17	17	1	1	1	1	1	1	1	1	1	1	1	1	1	1	1	1	1
1777	17	17	1	1	1	1	1	1	1	1	1	1	1	1	1	1	1	1	1
1778	17	17	1	1	1	1	1	1	1	1	1	1	1	1	1	1	1	1	1
1779	17	17	1	1	1	1	1	1	1	1	1	1	1	1	1	1	1	1	1
1780	17	17	1	1	1	1	1	1	1	1	1	1	1	1	1	1	1	1	1
1782	17	17	1	1	1	1	1	1	1	1	1	1	1	1	1	1	1	1	1
1784	17	17	1	1	1	1	1	1	1	1	1	1	1	1	1	1	1	1	1
1786	17	17	1	1	1	1	1	1	1	1	1	1	1	1	1	1	1	1	1
1787	17	17	1	1	1	1	1	1	1	1	1	1	1	1	1	1	1	1	1
1789	17	17	1	1	1	1	1	1	1	1	1	1	1	1	1	1	1	1	1
1798	17	17	1	1	1	1	1	1	1	1	1	1	1	1	1	1	1	1	1
1801	17	17	1	1	1	1	1	1	1	1	1	1	1	1	1	1	1	1	1
1805	17	17	1	1	1	1	1	1	1	1	1	1	1	1	1	1	1	1	1
1815	17	17	1	1	1	1	1	1	1	1	1	1	1	1	1	1	1	1	1
1816	17	17	1	1	1	1	1	1	1	1	1	1	1	1	1	1	1	1	1
1818	17	17	1	1	1	1	1	1	1	1	1	1	1	1	1	1	1	1	1
1823	17	17	1	1	1	1	1	1	1	1	1	1	1	1	1	1	1	1	1
1825	17	17	1	1	1	1	1	1	1	1	1	1	1	1	1	1	1	1	1
1826	17	17	1	1	1	1	1	1	1	1	1	1	1	1	1	1	1	1	1
1828	17	17	1	1	1	1	1	1	1	1	1	1	1	1	1	1	1	1	1
1833	17	17	1	1	1	1	1	1	1	1	1	1	1	1	1	1	1	1	1
1834	17	17	1	1	1	1	1	1	1	1	1	1	1	1	1	1	1	1	1
1840	17	17	1	1	1	1	1	1	1	1	1	1	1	1	1	1	1	1	1
1844	17	17	1	1	1	1	1	1	1	1	1	1	1	1	1	1	1	1	1
1845	17	17	1	1	1	1	1	1	1	1	1	1	1	1	1	1	1	1	1
1846	17	17	1	1	1	1	1	1	1	1	1	1	1	1	1	1	1	1	1
1847	17	17	1	1	1	1	1	1	1	1	1	1	1	1	1	1	1	1	1
1848	17	17	1	1	1	1	1	1	1	1	1	1	1	1	1	1	1	1	1
1850	17	17	1	1	1	1	1	1	1	1	1	1	1	1	1	1	1	1	1
1852	17	17	1	1	1	1	1	1	1	1	1	1	1	1	1	1	1	1	1
1854	17	17	1	1	1	1	1	1	1	1	1	1	1	1	1	1	1	1	1
1855	17	17	1	1	1	1	1	1	1	1	1	1	1	1	1	1	1	1	1
1857	17	17	1	1	1	1	1	1	1	1	1	1	1	1	1	1	1	1	1
1862	17	17	1	1	1	1	1	1	1	1	1	1	1	1	1	1	1	1	1
1863	17	17	1	1	1	1	1	1	1	1	1	1	1	1	1	1	1	1	1
1865	17	17	1	1	1	1	1	1	1	1	1	1	1	1	1	1	1	1	1
1866	17	17	1	1	1	1	1	1	1	1	1	1	1	1	1	1	1	1	1
1867	17	17	1	1	1	1	1	1	1	1	1	1	1	1	1	1	1	1	1
1869	17	17	1	1	1	1	1	1	1	1	1	1	1	1	1	1	1	1	1
1871	17	17	1	1	1	1	1	1	1	1	1	1	1	1	1	1	1	1	1
1873	17	17	1	1	1	1	1	1	1	1	1	1	1	1	1	1	1	1	1
1874	17	17	1	1	1	1	1	1	1	1	1	1	1	1	1	1	1	1	1
1875	17	17	1	1	1	1	1	1	1	1	1	1	1	1	1	1	1	1	1
1879	17	17	1	1	1	1	1	1	1	1	1	1	1	1	1	1	1	1	1
1880	17	17	1	1	1	1	1	1	1	1	1	1	1	1	1	1	1	1	1
1882	17	17	1	1	1	1	1	1	1	1	1	1	1	1	1	1	1	1	1
1883	17	17	1	1	1	1	1	1	1	1	1	1	1	1	1	1	1	1	1
1884	17	17	1	1	1	1	1	1	1	1	1	1	1	1	1	1	1	1	1
1885	17	17	1	1	1	1	1	1	1	1	1	1	1	1	1	1	1	1	1
1887	17	17	1	1	1	1	1	1	1	1	1	1	1	1	1	1	1	1	1
1888	17	17	1	1	1	1	1	1	1	1	1	1	1	1	1	1	1	1	1
1889	17	17	1	1	1	1	1	1	1	1	1	1	1	1	1	1	1	1	1
1890	17	17	1	1	1	1	1	1	1	1	1	1	1	1	1	1	1	1	1
1891	17	17	1	1	1	1	1	1	1	1	1	1	1	1	1	1	1	1	1
1892	17	17	1	1	1	1	1	1	1	1	1	1	1	1	1	1	1	1	1
1894	17	17	1	1	1	1	1	1	1	1	1	1	1	1	1	1	1	1	1
1895	17	17	1	1	1	1	1	1	1	1	1	1	1	1	1	1	1	1	1
1901	17	17	1	1	1	1	1	1	1	1	1	1	1	1	1	1	1	1	1
1902	17	17	1	1	1	1	1	1	1	1	1	1	1	1	1	1	1	1	1
1903	17	17	1	1	1	1	1	1	1	1	1	1	1	1	1	1	1	1	1
1905	17	17	1	1	1	1	1	1	1	1	1	1	1	1	1	1	1	1	1
1907	17	17	1	1	1	1	1	1	1	1	1	1	1	1	1	1	1	1	1
1908	17	17	1	1	1	1	1	1	1	1	1	1	1	1	1	1	1	1	1
1911	17	17	1	1	1	1	1	1	1	1	1	1	1	1	1	1	1	1	1
1913	17	17	1	1	1	1	1	1	1	1	1	1	1	1	1	1	1	1	1
1914	17	17	1	1	1	1	1	1	1	1	1	1	1	1	1	1	1	1	1
1916	17	17	1	1	1	1	1	1	1	1	1	1	1	1	1	1	1	1	1
1917	17	17	1	1	1	1	1	1	1	1	1	1	1	1	1	1	1	1	1
1919	17	17	1	1	1	1	1	1	1	1	1	1	1	1	1	1	1	1	1
1920	17	17	1	1	1	1	1	1	1	1	1	1	1	1	1	1	1	1	1
1921	17	17	1	1	1	1	1	1	1	1	1	1	1	1	1	1	1	1	1
1922	17	17	1	1	1	1	1	1	1	1	1	1	1	1	1	1	1	1	1
1927	17	17	1	1	1	1	1	1	1	1	1	1	1	1	1	1	1	1	1
1935	17	17	1	1	1	1	1	1	1	1	1	1	1	1	1	1	1	1	1
1937	17	17	1	1	1	1	1	1	1	1	1	1	1	1	1	1	1	1	1
1938	17	17	1	1	1	1	1	1	1	1	1	1	1	1	1	1	1	1	1
1940	17	17	1	1	1	1	1	1	1	1	1	1	1	1	1	1	1	1	1
1942	17	17	1	1	1	1	1	1	1	1	1	1	1	1	1	1	1	1	1
1946	17	17	1	1	1	1	1	1	1	1	1	1	1	1	1	1	1	1	1
1947	17	17	1	1	1	1	1	1	1	1	1	1	1	1	1	1	1	1	1
1949	17	17	1	1	1	1	1	1	1	1	1	1	1	1	1	1	1	1	1
1950	17	17	1	1	1	1	1	1	1	1	1	1	1	1	1	1	1	1	1
1951	17	17	1	1	1	1	1	1	1	1	1	1	1	1	1	1	1	1	1
1953	17	17	1	1	1	1	1	1	1	1	1	1	1	1	1	1	1	1	1
1955	17	17	1	1	1	1	1	1	1	1	1	1	1	1	1	1	1	1	1
1958	17	17	1	1	1	1	1	1	1	1	1	1	1	1	1	1	1	1	1
1959	17	17	1	1	1	1	1	1	1	1	1	1	1	1	1	1	1	1	1
1960	17	17	1	1	1	1	1	1	1	1	1	1	1	1	1	1	1	1	1
1962	17	17	1	1	1	1	1	1	1	1	1	1	1	1	1	1	1	1	1
1963	17	17	1	1	1	1	1	1	1	1	1	1	1	1	1	1	1	1	1
1964	17	17	1	1	1	1	1	1	1	1	1	1	1	1	1	1	1	1	1
1965	17	17	1	1	1	1	1	1	1	1	1	1	1	1	1	1	1	1	1
1969	17	17	1	1	1	1	1	1	1	1	1	1	1	1	1	1	1	1	1
1971	17	17	1	1	1	1	1	1	1	1	1	1	1	1	1	1	1	1	1
1974	17	17	1	1	1	1	1	1	1	1	1	1	1	1	1	1	1	1	1
1975	17	17	1	1	1	1	1	1	1	1	1	1	1	1	1	1	1	1	1
1976	17	17	1	1	1	1	1	1	1	1	1	1	1	1	1	1	1	1	1
1979	17	17	1	1	1	1	1	1	1	1	1	1	1	1	1	1	1	1	1
1981	17	17	1	1	1	1	1	1	1	1	1	1	1	1	1	1	1	1	1
1982	17	17	1	1	1	1	1	1	1	1	1	1	1	1	1	1	1	1	1
1985	17	17	1	1	1	1	1	1	1	1	1	1	1	1	1	1	1	1	1
1987	17	17	1	1	1	1	1	1	1	1	1	1	1	1	1	1	1	1	1
1988	17	17	1	1	1	1	1	1	1	1	1	1	1	1	1	1	1	1	1
1999	17	17	1	1	1	1	1	1	1	1	1	1	1	1	1	1	1	1	1
2000	17	17	1	1	1	1	1	1	1	1	1	1	1	1	1	1	1	1	1
2001	17	17	1	1	1	1	1	1	1	1	1	1	1	1	1	1	1	1	1
2006	17	17	1	1	1	1	1	1	1	1	1	1	1	1	1	1	1	1	1
2007	17	17	1	1	1	1	1	1	1	1	1	1	1	1	1	1	1	1	1
2008	17	17	1	1	1	1	1	1	1	1	1	1	1	1	1	1	1	1	1
2009	17	17	1	1	1	1	1	1	1	1	1	1	1	1	1	1	1	1	1
2012	17	17	1	1	1	1	1	1	1	1	1	1	1	1	1	1	1	1	1
2013	17	17	1	1	1	1	1	1	1	1	1	1	1	1	1	1	1	1	1
2014	17	17	1	1	1	1	1	1	1	1	1	1	1	1	1	1	1	1	1
2015	17	17	1	1	1	1	1	1	1	1	1	1	1	1	1	1	1	1	1
2017	17	17	1	1	1	1	1	1	1	1	1	1	1	1	1	1	1	1	1
2018	17	17	1	1	1	1	1	1	1	1	1	1	1	1	1	1	1	1	1
2021	17	17	1	1	1	1	1	1	1	1	1	1	1	1	1	1	1	1	1
2023	17	17	1	1	1	1	1	1	1	1	1	1	1	1	1	1	1	1	1
2025	17	17	1	1	1	1	1	1	1	1	1	1	1	1	1	1	1	1	1
2026	17	17	1	1	1	1	1	1	1	1	1	1	1	1	1	1	1	1	1
2029	17	17	1	1	1	1	1	1	1	1	1	1	1	1	1	1	1	1	1
2030	17	17	1	1	1	1	1	1	1	1	1	1	1	1	1	1	1	1	1
2031	17	17	1	1	1	1	1	1	1	1	1	1	1	1	1	1	1	1	1
2034	17	17	1	1	1	1	1	1	1	1	1	1	1	1	1	1	1	1	1
2035	17	17	1	1	1	1	1	1	1	1	1	1	1	1	1	1	1	1	1
2036	17	17	1	1	1	1	1	1	1	1	1	1	1	1	1	1	1	1	1
2037	17	17	1	1	1	1	1	1	1	1	1	1	1	1	1	1	1	1	1
2038	17	17	1	1	1	1	1	1	1	1	1	1	1	1	1	1	1	1	1
2043	17	17	1	1	1	1	1	1	1	1	1	1	1	1	1	1	1	1	1
2047	17	17	1	1	1	1	1	1	1	1	1	1	1	1	1	1	1	1	1
2048	17	17	1	1	1	1	1	1	1	1	1	1	1	1	1	1	1	1	1
2051	17	17	1	1	1	1	1	1	1	1	1	1	1	1	1	1	1	1	1
2053	17	17	1	1	1	1	1	1	1	1	1	1	1	1	1	1	1	1	1
2056	17	17	1	1	1	1	1	1	1	1	1	1	1	1	1	1	1	1	1
2062	17	17	1	1	1	1	1	1	1	1	1	1	1	1	1	1	1	1	1
2067	17	17	1	1	1	1	1	1	1	1	1	1	1	1	1	1	1	1	1
2070	17	17	1	1	1	1	1	1	1	1	1	1	1	1	1	1	1	1	1
2072	17	17	1	1	1	1	1	1	1	1	1	1	1	1	1	1	1	1	1
2073	17	17	1	1	1	1	1	1	1	1	1	1	1	1	1	1	1	1	1
2074	17	17	1	1	1	1	1	1	1	1	1	1	1	1	1	1	1	1	1
2076	17	17	1	1	1	1	1	1	1	1	1	1	1	1	1	1	1	1	1
2078	17	17	1	1	1	1	1	1	1	1	1	1	1	1	1	1	1	1	1
2081	17	17	1	1	1	1	1	1	1	1	1	1	1	1	1	1	1	1	1
2082	17	17	1	1	1	1	1	1	1	1	1	1	1	1	1	1	1	1	1
2084	17	17	1	1	1	1	1	1	1	1	1	1	1	1	1	1	1	1	1
2085	17	17	1	1	1	1	1	1	1	1	1	1	1	1	1	1	1	1	1
2090	17	17	1	1	1	1	1	1	1	1	1	1	1	1	1	1	1	1	1
2092	17	17	1	1	1	1	1	1	1	1	1	1	1	1	1	1	1	1	1
2096	17	17	1	1	1	1	1	1	1	1	1	1	1	1	1	1	1	1	1
2099	17	17	1	1	1	1	1	1	1	1	1	1	1	1	1	1	1	1	1
2100	17	17	1	1	1	1	1	1	1	1	1	1	1	1	1	1	1	1	1
2101	17	17	1	1	1	1	1	1	1	1	1	1	1	1	1	1	1	1	1
2104	17	17	1	1	1	1	1	1	1	1	1	1	1	1	1	1	1	1	1
2105	17	17	1	1	1	1	1	1	1	1	1	1	1	1	1	1	1	1	1
2107	17	17	1	1	1	1	1	1	1	1	1	1	1	1	1	1	1	1	1
2108	17	17	1	1	1	1	1	1	1	1	1	1	1	1	1	1	1	1	1
2110	17	17	1	1	1	1	1	1	1	1	1	1	1	1	1	1	1	1	1
2112	17	17	1	1	1	1	1	1	1	1	1	1	1	1	1	1	1	1	1
2114	17	17	1	1	1	1	1	1	1	1	1	1	1	1	1	1	1	1	1
2117	17	17	1	1	1	1	1	1	1	1	1	1	1	1	1	1	1	1	1
2121	17	17	1	1	1	1	1	1	1	1	1	1	1	1	1	1	1	1	1
2122	17	17	1	1	1	1	1	1	1	1	1	1	1	1	1	1	1	1	1
2123	17	17	1	1	1	1	1	1	1	1	1	1	1	1	1	1	1	1	1
2124	17	17	1	1	1	1	1	1	1	1	1	1	1	1	1	1	1	1	1
2125	17	17	1	1	1	1	1	1	1	1	1	1	1	1	1	1	1	1	1
2126	17	17	1	1	1	1	1	1	1	1	1	1	1	1	1	1	1	1	1
2128	17	17	1	1	1	1	1	1	1	1	1	1	1	1	1	1	1	1	1
2129	17	17	1	1	1	1	1	1	1	1	1	1	1	1	1	1	1	1	1
2130	17	17	1	1	1	1	1	1	1	1	1	1	1	1	1	1	1	1	1
2137	17	17	1	1	1	1	1	1	1	1	1	1	1	1	1	1	1	1	1
2138	17	17	1	1	1	1	1	1	1	1	1	1	1	1	1	1	1	1	1
2139	17	17	1	1	1	1	1	1	1	1	1	1	1	1	1	1	1	1	1
2145	17	17	1	1	1	1	1	1	1	1	1	1	1	1	1	1	1	1	1
2147	17	17	1	1	1	1	1	1	1	1	1	1	1	1	1	1	1	1	1
2148	17	17	1	1	1	1	1	1	1	1	1	1	1	1	1	1	1	1	1
2150	17	17	1	1	1	1	1	1	1	1	1	1	1	1	1	1	1	1	1
2151	17	17	1	1	1	1	1	1	1	1	1	1	1	1	1	1	1	1	1
2160	17	17	1	1	1	1	1	1	1	1	1	1	1	1	1	1	1	1	1
2167	17	17	1	1	1	1	1	1	1	1	1	1	1	1	1	1	1	1	1
2169	17	17	1	1	1	1	1	1	1	1	1	1	1	1	1	1	1	1	1
2170	17	17	1	1	1	1	1	1	1	1	1	1	1	1	1	1	1	1	1
2172	17	17	1	1	1	1	1	1	1	1	1	1	1	1	1	1	1	1	1
2174	17	17	1	1	1	1	1	1	1	1	1	1	1	1	1	1	1	1	1
2176	17	17	1	1	1	1	1	1	1	1	1	1	1	1	1	1	1	1	1
2178	17	17	1	1	1	1	1	1	1	1	1	1	1	1	1	1	1	1	1
2179	17	17	1	1	1	1	1	1	1	1	1	1	1	1	1	1	1	1	1
2180	17	17	1	1	1	1	1	1	1	1	1	1	1	1	1	1	1	1	1
2184	17	17	1	1	1	1	1	1	1	1	1	1	1	1	1	1	1	1	1
2186	17	17	1	1	1	1	1	1	1	1	1	1	1	1	1	1	1	1	1
2191	17	17	1	1	1	1	1	1	1	1	1	1	1	1	1	1	1	1	1
2192	17	17	1	1	1	1	1	1	1	1	1	1	1	1	1	1	1	1	1
2194	17	17	1	1	1	1	1	1	1	1	1	1	1	1	1	1	1	1	1
2198	17	17	1	1	1	1	1	1	1	1	1	1	1	1	1	1	1	1	1
2199	17	17	1	1	1	1	1	1	1	1	1	1	1	1	1	1	1	1	1
2200	17	17	1	1	1	1	1	1	1	1	1	1	1	1	1	1	1	1	1
2203	17	17	1	1	1	1	1	1	1	1	1	1	1	1	1	1	1	1	1
2205	17	17	1	1	1	1	1	1	1	1	1	1	1	1	1	1	1	1	1
2208	17	17	1	1	1	1	1	1	1	1	1	1	1	1	1	1	1	1	1
2209	17	17	1	1	1	1	1	1	1	1	1	1	1	1	1	1	1	1	1
2211	17	17	1	1	1	1	1	1	1	1	1	1	1	1	1	1	1	1	1
2212	17	17	1	1	1	1	1	1	1	1	1	1	1	1	1	1	1	1	1
2214	17	17	1	1	1	1	1	1	1	1	1	1	1	1	1	1	1	1	1
2215	17	17	1	1	1	1	1	1	1	1	1	1	1	1	1	1	1	1	1
2217	17	17	1	1	1	1	1	1	1	1	1	1	1	1	1	1	1	1	1
2218	17	17	1	1	1	1	1	1	1	1	1	1	1	1	1	1	1	1	1
2219	17	17	1	1	1	1	1	1	1	1	1	1	1	1	1	1	1	1	1
2220	17	17	1	1	1	1	1	1	1	1	1	1	1	1	1	1	1	1	1
2222	17	17	1	1	1	1	1	1	1	1	1	1	1	1	1	1	1	1	1
2223	17	17	1	1	1	1	1	1	1	1	1	1	1	1	1	1	1	1	1
2224	17	17	1	1	1	1	1	1	1	1	1	1	1	1	1	1	1	1	1
2225	17	17	1	1	1	1	1	1	1	1	1	1	1	1	1	1	1	1	1
2228	17	17	1	1	1	1	1	1	1	1	1	1	1	1	1	1	1	1	1
2231	17	17	1	1	1	1	1	1	1	1	1	1	1	1	1	1	1	1	1
2235	17	17	1	1	1	1	1	1	1	1	1	1	1	1	1	1	1	1	1
2243	17	17	1	1	1	1	1	1	1	1	1	1	1	1	1	1	1	1	1
2244	17	17	1	1	1	1	1	1	1	1	1	1	1	1	1	1	1	1	1
2245	17	17	1	1	1	1	1	1	1	1	1	1	1	1	1	1	1	1	1
2246	17	17	1	1	1	1	1	1	1	1	1	1	1	1	1	1	1	1	1
2248	17	17	1	1	1	1	1	1	1	1	1	1	1	1	1	1	1	1	1
2249	17	17	1	1	1	1	1	1	1	1	1	1	1	1	1	1	1	1	1
2255	17	17	1	1	1	1	1	1	1	1	1	1	1	1	1	1	1	1	1
2257	17	17	1	1	1	1	1	1	1	1	1	1	1	1	1	1	1	1	1
2258	17	17	1	1	1	1	1	1	1	1	1	1	1	1	1	1	1	1	1
2259	17	17	1	1	1	1	1	1	1	1	1	1	1	1	1	1	1	1	1
2260	17	17	1	1	1	1	1	1	1	1	1	1	1	1	1	1	1	1	1
2261	17	17	1	1	1	1	1	1	1	1	1	1	1	1	1	1	1	1	1
2262	17	17	1	1	1	1	1	1	1	1	1	1	1	1	1	1	1	1	1
2264	17	17	1	1	1	1	1	1	1	1	1	1	1	1	1	1	1	1	1
2266	17	17	1	1	1	1	1	1	1	1	1	1	1	1	1	1	1	1	1
2268	17	17	1	1	1	1	1	1	1	1	1	1	1	1	1	1	1	1	1
2269	17	17	1	1	1	1	1	1	1	1	1	1	1	1	1	1	1	1	1
2270	17	17	1	1	1	1	1	1	1	1	1	1	1	1	1	1	1	1	1
2272	17	17	1	1	1	1	1	1	1	1	1	1	1	1	1	1	1	1	1
2274	17	17	1	1	1	1	1	1	1	1	1	1	1	1	1	1	1	1	1
2276	17	17	1	1	1	1	1	1	1	1	1	1	1	1	1	1	1	1	1
2281	17	17	1	1	1	1	1	1	1	1	1	1	1	1	1	1	1	1	1
2284	17	17	1	1	1	1	1	1	1	1	1	1	1	1	1	1	1	1	1
2286	17	17	1	1	1	1	1	1	1	1	1	1	1	1	1	1	1	1	1
2291	17	17	1	1	1	1	1	1	1	1	1	1	1	1	1	1	1	1	1
2294	17	17	1	1	1	1	1	1	1	1	1	1	1	1	1	1	1	1	1
2295	17	17	1	1	1	1	1	1	1	1	1	1	1	1	1	1	1	1	1
2297	17	17	1	1	1	1	1	1	1	1	1	1	1	1	1	1	1	1	1
2298	17	17	1	1	1	1	1	1	1	1	1	1	1	1	1	1	1	1	1
2299	17	17	1	1	1	1	1	1	1	1	1	1	1	1	1	1	1	1	1
2300	17	17	1	1	1	1	1	1	1	1	1	1	1	1	1	1	1	1	1
2303	17	17	1	1	1	1	1	1	1	1	1	1	1	1	1	1	1	1	1
2304	17	17	1	1	1	1	1	1	1	1	1	1	1	1	1	1	1	1	1
2309	17	17	1	1	1	1	1	1	1	1	1	1	1	1	1	1	1	1	1
2313	17	17	1	1	1	1	1	1	1	1	1	1	1	1	1	1	1	1	1
2314	17	17	1	1	1	1	1	1	1	1	1	1	1	1	1	1	1	1	1
2315	17	17	1	1	1	1	1	1	1	1	1	1	1	1	1	1	1	1	1
2319	17	17	1	1	1	1	1	1	1	1	1	1	1	1	1	1	1	1	1
2320	17	17	1	1	1	1	1	1	1	1	1	1	1	1	1	1	1	1	1
2324	17	17	1	1	1	1	1	1	1	1	1	1	1	1	1	1	1	1	1
2325	17	17	1	1	1	1	1	1	1	1	1	1	1	1	1	1	1	1	1
2327	17	17	1	1	1	1	1	1	1	1	1	1	1	1	1	1	1	1	1
2328	17	17	1	1	1	1	1	1	1	1	1	1	1	1	1	1	1	1	1
2330	17	17	1	1	1	1	1	1	1	1	1	1	1	1	1	1	1	1	1
2331	17	17	1	1	1	1	1	1	1	1	1	1	1	1	1	1	1	1	1
2333	17	17	1	1	1	1	1	1	1	1	1	1	1	1	1	1	1	1	1
2335	17	17	1	1	1	1	1	1	1	1	1	1	1	1	1	1	1	1	1
2339	17	17	1	1	1	1	1	1	1	1	1	1	1	1	1	1	1	1	1
2340	17	17	1	1	1	1	1	1	1	1	1	1	1	1	1	1	1	1	1
2341	17	17	1	1	1	1	1	1	1	1	1	1	1	1	1	1	1	1	1
2343	17	17	1	1	1	1	1	1	1	1	1	1	1	1	1	1	1	1	1
2348	17	17	1	1	1	1	1	1	1	1	1	1	1	1	1	1	1	1	1
2349	17	17	1	1	1	1	1	1	1	1	1	1	1	1	1	1	1	1	1
2350	17	17	1	1	1	1	1	1	1	1	1	1	1	1	1	1	1	1	1
2351	17	17	1	1	1	1	1	1	1	1	1	1	1	1	1	1	1	1	1
2352	17	17	1	1	1	1	1	1	1	1	1	1	1	1	1	1	1	1	1
2353	17	17	1	1	1	1	1	1	1	1	1	1	1	1	1	1	1	1	1
2356	17	17	1	1	1	1	1	1	1	1	1	1	1	1	1	1	1	1	1
2359	17	17	1	1	1	1	1	1	1	1	1	1	1	1	1	1	1	1	1
2361	17	17	1	1	1	1	1	1	1	1	1	1	1	1	1	1	1	1	1
2362	17	17	1	1	1	1	1	1	1	1	1	1	1	1	1	1	1	1	1
2363	17	17	1	1	1	1	1	1	1	1	1	1	1	1	1	1	1	1	1
2364	17	17	1	1	1	1	1	1	1	1	1	1	1	1	1	1	1	1	1
2365	17	17	1	1	1	1	1	1	1	1	1	1	1	1	1	1	1	1	1
2366	17	17	1	1	1	1	1	1	1	1	1	1	1	1	1	1	1	1	1
2369	17	17	1	1	1	1	1	1	1	1	1	1	1	1	1	1	1	1	1
2370	17	17	1	1	1	1	1	1	1	1	1	1	1	1	1	1	1	1	1
2372	17	17	1	1	1	1	1	1	1	1	1	1	1	1	1	1	1	1	1
2373	17	17	1	1	1	1	1	1	1	1	1	1	1	1	1	1	1	1	1
2374	17	17	1	1	1	1	1	1	1	1	1	1	1	1	1	1	1	1	1
2379	17	17	1	1	1	1	1	1	1	1	1	1	1	1	1	1	1	1	1
2380	17	17	1	1	1	1	1	1	1	1	1	1	1	1	1	1	1	1	1
2382	17	17	1	1	1	1	1	1	1	1	1	1	1	1	1	1	1	1	1
2385	17	17	1	1	1	1	1	1	1	1	1	1	1	1	1	1	1	1	1
2386	17	17	1	1	1	1	1	1	1	1	1	1	1	1	1	1	1	1	1
2387	17	17	1	1	1	1	1	1	1	1	1	1	1	1	1	1	1	1	1
2388	17	17	1	1	1	1	1	1	1	1	1	1	1	1	1	1	1	1	1
2391	17	17	1	1	1	1	1	1	1	1	1	1	1	1	1	1	1	1	1
2392	17	17	1	1	1	1	1	1	1	1	1	1	1	1	1	1	1	1	1
2393	17	17	1	1	1	1	1	1	1	1	1	1	1	1	1	1	1	1	1
2394	17	17	1	1	1	1	1	1	1	1	1	1	1	1	1	1	1	1	1
2395	17	17	1	1	1	1	1	1	1	1	1	1	1	1	1	1	1	1	1
2398	17	17	1	1	1	1	1	1	1	1	1	1	1	1	1	1	1	1	1
2401	17	17	1	1	1	1	1	1	1	1	1	1	1	1	1	1	1	1	1
2402	17	17	1	1	1	1	1	1	1	1	1	1	1	1	1	1	1	1	1
2406	17	17	1	1	1	1	1	1	1	1	1	1	1	1	1	1	1	1	1
2410	17	17	1	1	1	1	1	1	1	1	1	1	1	1	1	1	1	1	1
2413	17	17	1	1	1	1	1	1	1	1	1	1	1	1	1	1	1	1	1
2414	17	17	1	1	1	1	1	1	1	1	1	1	1	1	1	1	1	1	1
2416	17	17	1	1	1	1	1	1	1	1	1	1	1	1	1	1	1	1	1
2417	17	17	1	1	1	1	1	1	1	1	1	1	1	1	1	1	1	1	1
2418	17	17	1	1	1	1	1	1	1	1	1	1	1	1	1	1	1	1	1
2419	17	17	1	1	1	1	1	1	1	1	1	1	1	1	1	1	1	1	1
2421	17	17	1	1	1	1	1	1	1	1	1	1	1	1	1	1	1	1	1
2422	17	17	1	1	1	1	1	1	1	1	1	1	1	1	1	1	1	1	1
2425	17	17	1	1	1	1	1	1	1	1	1	1	1	1	1	1	1	1	1
2430	17	17	1	1	1	1	1	1	1	1	1	1	1	1	1	1	1	1	1
2433	17	17	1	1	1	1	1	1	1	1	1	1	1	1	1	1	1	1	1
2434	17	17	1	1	1	1	1	1	1	1	1	1	1	1	1	1	1	1	1
2436	17	17	1	1	1	1	1	1	1	1	1	1	1	1	1	1	1	1	1
2437	17	17	1	1	1	1	1	1	1	1	1	1	1	1	1	1	1	1	1
2438	17	17	1	1	1	1	1	1	1	1	1	1	1	1	1	1	1	1	1
2440	17	17	1	1	1	1	1	1	1	1	1	1	1	1	1	1	1	1	1
2441	17	17	1	1	1	1	1	1	1	1	1	1	1	1	1	1	1	1	1
2445	17	17	1	1	1	1	1	1	1	1	1	1	1	1	1	1	1	1	1
2448	17	17	1	1	1	1	1	1	1	1	1	1	1	1	1	1	1	1	1
2449	17	17	1	1	1	1	1	1	1	1	1	1	1	1	1	1	1	1	1
2450	17	17	1	1	1	1	1	1	1	1	1	1	1	1	1	1	1	1	1
2452	17	17	1	1	1	1	1	1	1	1	1	1	1	1	1	1	1	1	1
2455	17	17	1	1	1	1	1	1	1	1	1	1	1	1	1	1	1	1	1
2459	17	17	1	1	1	1	1	1	1	1	1	1	1	1	1	1	1	1	1
2461	17	17	1	1	1	1	1	1	1	1	1	1	1	1	1	1	1	1	1
2462	17	17	1	1	1	1	1	1	1	1	1	1	1	1	1	1	1	1	1
2464	17	17	1	1	1	1	1	1	1	1	1	1	1	1	1	1	1	1	1
2465	17	17	1	1	1	1	1	1	1	1	1	1	1	1	1	1	1	1	1
2466	17	17	1	1	1	1	1	1	1	1	1	1	1	1	1	1	1	1	1
2467	17	17	1	1	1	1	1	1	1	1	1	1	1	1	1	1	1	1	1
2469	17	17	1	1	1	1	1	1	1	1	1	1	1	1	1	1	1	1	1
2470	17	17	1	1	1	1	1	1	1	1	1	1	1	1	1	1	1	1	1
2472	17	17	1	1	1	1	1	1	1	1	1	1	1	1	1	1	1	1	1
2474	17	17	1	1	1	1	1	1	1	1	1	1	1	1	1	1	1	1	1
2476	17	17	1	1	1	1	1	1	1	1	1	1	1	1	1	1	1	1	1
2478	17	17	1	1	1	1	1	1	1	1	1	1	1	1	1	1	1	1	1
2479	17	17	1	1	1	1	1	1	1	1	1	1	1	1	1	1	1	1	1
2480	17	17	1	1	1	1	1	1	1	1	1	1	1	1	1	1	1	1	1
2483	17	17	1	1	1	1	1	1	1	1	1	1	1	1	1	1	1	1	1
2484	17	17	1	1	1	1	1	1	1	1	1	1	1	1	1	1	1	1	1
2486	17	17	1	1	1	1	1	1	1	1	1	1	1	1	1	1	1	1	1
2487	17	17	1	1	1	1	1	1	1	1	1	1	1	1	1	1	1	1	1
2488	17	17	1	1	1	1	1	1	1	1	1	1	1	1	1	1	1	1	1
2489	17	17	1	1	1	1	1	1	1	1	1	1	1	1	1	1	1	1	1
2492	17	17	1	1	1	1	1	1	1	1	1	1	1	1	1	1	1	1	1
2495	17	17	1	1	1	1	1	1	1	1	1	1	1	1	1	1	1	1	1
2497	17	17	1	1	1	1	1	1	1	1	1	1	1	1	1	1	1	1	1
2500	17	17	1	1	1	1	1	1	1	1	1	1	1	1	1	1	1	1	1
2501	17	17	1	1	1	1	1	1	1	1	1	1	1	1	1	1	1	1	1
2502	17	17	1	1	1	1	1	1	1	1	1	1	1	1	1	1	1	1	1
2503	17	17	1	1	1	1	1	1	1	1	1	1	1	1	1	1	1	1	1
2505	17	17	1	1	1	1	1	1	1	1	1	1	1	1	1	1	1	1	1
2506	17	17	1	1	1	1	1	1	1	1	1	1	1	1	1	1	1	1	1
2510	17	17	1	1	1	1	1	1	1	1	1	1	1	1	1	1	1	1	1
2513	17	17	1	1	1	1	1	1	1	1	1	1	1	1	1	1	1	1	1
2520	17	17	1	1	1	1	1	1	1	1	1	1	1	1	1	1	1	1	1
2521	17	17	1	1	1	1	1	1	1	1	1	1	1	1	1	1	1	1	1
2523	17	17	1	1	1	1	1	1	1	1	1	1	1	1	1	1	1	1	1
2524	17	17	1	1	1	1	1	1	1	1	1	1	1	1	1	1	1	1	1
2526	17	17	1	1	1	1	1	1	1	1	1	1	1	1	1	1	1	1	1
2527	17	17	1	1	1	1	1	1	1	1	1	1	1	1	1	1	1	1	1
2528	17	17	1	1	1	1	1	1	1	1	1	1	1	1	1	1	1	1	1
2529	17	17	1	1	1	1	1	1	1	1	1	1	1	1	1	1	1	1	1
2532	17	17	1	1	1	1	1	1	1	1	1	1	1	1	1	1	1	1	1
2533	17	17	1	1	1	1	1	1	1	1	1	1	1	1	1	1	1	1	1
2534	17	17	1	1	1	1	1	1	1	1	1	1	1	1	1	1	1	1	1
2538	17	17	1	1	1	1	1	1	1	1	1	1	1	1	1	1	1	1	1
2539	17	17	1	1	1	1	1	1	1	1	1	1	1	1	1	1	1	1	1
2541	17	17	1	1	1	1	1	1	1	1	1	1	1	1	1	1	1	1	1
2542	17	17	1	1	1	1	1	1	1	1	1	1	1	1	1	1	1	1	1
2543	17	17	1	1	1	1	1	1	1	1	1	1	1	1	1	1	1	1	1
2544	17	17	1	1	1	1	1	1	1	1	1	1	1	1	1	1	1	1	1
2545	17	17	1	1	1	1	1	1	1	1	1	1	1	1	1	1	1	1	1
2546	17	17	1	1	1	1	1	1	1	1	1	1	1	1	1	1	1	1	1
2548	17	17	1	1	1	1	1	1	1	1	1	1	1	1	1	1	1	1	1
2549	17	17	1	1	1	1	1	1	1	1	1	1	1	1	1	1	1	1	1
2552	17	17	1	1	1	1	1	1	1	1	1	1	1	1	1	1	1	1	1
2553	17	17	1	1	1	1	1	1	1	1	1	1	1	1	1	1	1	1	1
2559	17	17	1	1	1	1	1	1	1	1	1	1	1	1	1	1	1	1	1
2560	17	17	1	1	1	1	1	1	1	1	1	1	1	1	1	1	1	1	1
2561	17	17	1	1	1	1	1	1	1	1	1	1	1	1	1	1	1	1	1
2563	17	17	1	1	1	1	1	1	1	1	1	1	1	1	1	1	1	1	1
2566	17	17	1	1	1	1	1	1	1	1	1	1	1	1	1	1	1	1	1
2567	17	17	1	1	1	1	1	1	1	1	1	1	1	1	1	1	1	1	1
2569	17	17	1	1	1	1	1	1	1	1	1	1	1	1	1	1	1	1	1
2570	17	17	1	1	1	1	1	1	1	1	1	1	1	1	1	1	1	1	1
2573	17	17	1	1	1	1	1	1	1	1	1	1	1	1	1	1	1	1	1
2575	17	17	1	1	1	1	1	1	1	1	1	1	1	1	1	1	1	1	1
2577	17	17	1	1	1	1	1	1	1	1	1	1	1	1	1	1	1	1	1
2580	17	17	1	1	1	1	1	1	1	1	1	1	1	1	1	1	1	1	1
2583	17	17	1	1	1	1	1	1	1	1	1	1	1	1	1	1	1	1	1
2587	17	17	1	1	1	1	1	1	1	1	1	1	1	1	1	1	1	1	1
2589	17	17	1	1	1	1	1	1	1	1	1	1	1	1	1	1	1	1	1
2590	17	17	1	1	1	1	1	1	1	1	1	1	1	1	1	1	1	1	1
2591	17	17	1	1	1	1	1	1	1	1	1	1	1	1	1	1	1	1	1
2593	17	17	1	1	1	1	1	1	1	1	1	1	1	1	1	1	1	1	1
2594	17	17	1	1	1	1	1	1	1	1	1	1	1	1	1	1	1	1	1
2596	17	17	1	1	1	1	1	1	1	1	1	1	1	1	1	1	1	1	1
2597	17	17	1	1	1	1	1	1	1	1	1	1	1	1	1	1	1	1	1
2606	17	17	1	1	1	1	1	1	1	1	1	1	1	1	1	1	1	1	1
2607	17	17	1	1	1	1	1	1	1	1	1	1	1	1	1	1	1	1	1
2608	17	17	1	1	1	1	1	1	1	1	1	1	1	1	1	1	1	1	1
2609	17	17	1	1	1	1	1	1	1	1	1	1	1	1	1	1	1	1	1
2618	17	17	1	1	1	1	1	1	1	1	1	1	1	1	1	1	1	1	1
2620	17	17	1	1	1	1	1	1	1	1	1	1	1	1	1	1	1	1	1
2622	17	17	1	1	1	1	1	1	1	1	1	1	1	1	1	1	1	1	1
2624	17	17	1	1	1	1	1	1	1	1	1	1	1	1	1	1	1	1	1
2625	17	17	1	1	1	1	1	1	1	1	1	1	1	1	1	1	1	1	1
2628	17	17	1	1	1	1	1	1	1	1	1	1	1	1	1	1	1	1	1
2633	17	17	1	1	1	1	1	1	1	1	1	1	1	1	1	1	1	1	1
2637	17	17	1	1	1	1	1	1	1	1	1	1	1	1	1	1	1	1	1
2638	17	17	1	1	1	1	1	1	1	1	1	1	1	1	1	1	1	1	1
2639	17	17	1	1	1	1	1	1	1	1	1	1	1	1	1	1	1	1	1
2641	17	17	1	1	1	1	1	1	1	1	1	1	1	1	1	1	1	1	1
2642	17	17	1	1	1	1	1	1	1	1	1	1	1	1	1	1	1	1	1
2643	17	17	1	1	1	1	1	1	1	1	1	1	1	1	1	1	1	1	1
2645	17	17	1	1	1	1	1	1	1	1	1	1	1	1	1	1	1	1	1
2646	17	17	1	1	1	1	1	1	1	1	1	1	1	1	1	1	1	1	1
2648	17	17	1	1	1	1	1	1	1	1	1	1	1	1	1	1	1	1	1
2652	17	17	1	1	1	1	1	1	1	1	1	1	1	1	1	1	1	1	1
2655	17	17	1	1	1	1	1	1	1	1	1	1	1	1	1	1	1	1	1
2659	17	17	1	1	1	1	1	1	1	1	1	1	1	1	1	1	1	1	1
2660	17	17	1	1	1	1	1	1	1	1	1	1	1	1	1	1	1	1	1
2661	17	17	1	1	1	1	1	1	1	1	1	1	1	1	1	1	1	1	1
2662	17	17	1	1	1	1	1	1	1	1	1	1	1	1	1	1	1	1	1
2663	17	17	1	1	1	1	1	1	1	1	1	1	1	1	1	1	1	1	1
2664	17	17	1	1	1	1	1	1	1	1	1	1	1	1	1	1	1	1	1
2666	17	17	1	1	1	1	1	1	1	1	1	1	1	1	1	1	1	1	1
2667	17	17	1	1	1	1	1	1	1	1	1	1	1	1	1	1	1	1	1
2668	17	17	1	1	1	1	1	1	1	1	1	1	1	1	1	1	1	1	1
2670	17	17	1	1	1	1	1	1	1	1	1	1	1	1	1	1	1	1	1
2673	17	17	1	1	1	1	1	1	1	1	1	1	1	1	1	1	1	1	1
2676	17	17	1	1	1	1	1	1	1	1	1	1	1	1	1	1	1	1	1
2677	17	17	1	1	1	1	1	1	1	1	1	1	1	1	1	1	1	1	1
2682	17	17	1	1	1	1	1	1	1	1	1	1	1	1	1	1	1	1	1
2684	17	17	1	1	1	1	1	1	1	1	1	1	1	1	1	1	1	1	1
2686	17	17	1	1	1	1	1	1	1	1	1	1	1	1	1	1	1	1	1
2689	17	17	1	1	1	1	1	1	1	1	1	1	1	1	1	1	1	1	1
2690	17	17	1	1	1	1	1	1	1	1	1	1	1	1	1	1	1	1	1
2691	17	17	1	1	1	1	1	1	1	1	1	1	1	1	1	1	1	1	1
2692	17	17	1	1	1	1	1	1	1	1	1	1	1	1	1	1	1	1	1
2693	17	17	1	1	1	1	1	1	1	1	1	1	1	1	1	1	1	1	1
2698	17	17	1	1	1	1	1	1	1	1	1	1	1	1	1	1	1	1	1
2699	17	17	1	1	1	1	1	1	1	1	1	1	1	1	1	1	1	1	1
2701	17	17	1	1	1	1	1	1	1	1	1	1	1	1	1	1	1	1	1
2703	17	17	1	1	1	1	1	1	1	1	1	1	1	1	1	1	1	1	1
2706	17	17	1	1	1	1	1	1	1	1	1	1	1	1	1	1	1	1	1
2707	17	17	1	1	1	1	1	1	1	1	1	1	1	1	1	1	1	1	1
2708	17	17	1	1	1	1	1	1	1	1	1	1	1	1	1	1	1	1	1
2709	17	17	1	1	1	1	1	1	1	1	1	1	1	1	1	1	1	1	1
2711	17	17	1	1	1	1	1	1	1	1	1	1	1	1	1	1	1	1	1
2712	17	17	1	1	1	1	1	1	1	1	1	1	1	1	1	1	1	1	1
2714	17	17	1	1	1	1	1	1	1	1	1	1	1	1	1	1	1	1	1
2715	17	17	1	1	1	1	1	1	1	1	1	1	1	1	1	1	1	1	1
2716	17	17	1	1	1	1	1	1	1	1	1	1	1	1	1	1	1	1	1
2718	17	17	1	1	1	1	1	1	1	1	1	1	1	1	1	1	1	1	1
2719	17	17	1	1	1	1	1	1	1	1	1	1	1	1	1	1	1	1	1
2720	17	17	1	1	1	1	1	1	1	1	1	1	1	1	1	1	1	1	1
2722	17	17	1	1	1	1	1	1	1	1	1	1	1	1	1	1	1	1	1
2723	17	17	1	1	1	1	1	1	1	1	1	1	1	1	1	1	1	1	1
2724	17	17	1	1	1	1	1	1	1	1	1	1	1	1	1	1	1	1	1
2725	17	17	1	1	1	1	1	1	1	1	1	1	1	1	1	1	1	1	1
2726	17	17	1	1	1	1	1	1	1	1	1	1	1	1	1	1	1	1	1
2731	17	17	1	1	1	1	1	1	1	1	1	1	1	1	1	1	1	1	1
2732	17	17	1	1	1	1	1	1	1	1	1	1	1	1	1	1	1	1	1
2733	17	17	1	1	1	1	1	1	1	1	1	1	1	1	1	1	1	1	1
2736	17	17	1	1	1	1	1	1	1	1	1	1	1	1	1	1	1	1	1
2738	17	17	1	1	1	1	1	1	1	1	1	1	1	1	1	1	1	1	1
2742	17	17	1	1	1	1	1	1	1	1	1	1	1	1	1	1	1	1	1
2743	17	17	1	1	1	1	1	1	1	1	1	1	1	1	1	1	1	1	1
2744	17	17	1	1	1	1	1	1	1	1	1	1	1	1	1	1	1	1	1
2746	17	17	1	1	1	1	1	1	1	1	1	1	1	1	1	1	1	1	1
2747	17	17	1	1	1	1	1	1	1	1	1	1	1	1	1	1	1	1	1
2750	17	17	1	1	1	1	1	1	1	1	1	1	1	1	1	1	1	1	1
2753	17	17	1	1	1	1	1	1	1	1	1	1	1	1	1	1	1	1	1
2755	17	17	1	1	1	1	1	1	1	1	1	1	1	1	1	1	1	1	1
2758	17	17	1	1	1	1	1	1	1	1	1	1	1	1	1	1	1	1	1
2759	17	17	1	1	1	1	1	1	1	1	1	1	1	1	1	1	1	1	1
2764	17	17	1	1	1	1	1	1	1	1	1	1	1	1	1	1	1	1	1
2765	17	17	1	1	1	1	1	1	1	1	1	1	1	1	1	1	1	1	1
2766	17	17	1	1	1	1	1	1	1	1	1	1	1	1	1	1	1	1	1
2768	17	17	1	1	1	1	1	1	1	1	1	1	1	1	1	1	1	1	1
2770	17	17	1	1	1	1	1	1	1	1	1	1	1	1	1	1	1	1	1
2771	17	17	1	1	1	1	1	1	1	1	1	1	1	1	1	1	1	1	1
2777	17	17	1	1	1	1	1	1	1	1	1	1	1	1	1	1	1	1	1
2779	17	17	1	1	1	1	1	1	1	1	1	1	1	1	1	1	1	1	1
2780	17	17	1	1	1	1	1	1	1	1	1	1	1	1	1	1	1	1	1
2784	17	17	1	1	1	1	1	1	1	1	1	1	1	1	1	1	1	1	1
2785	17	17	1	1	1	1	1	1	1	1	1	1	1	1	1	1	1	1	1
2786	17	17	1	1	1	1	1	1	1	1	1	1	1	1	1	1	1	1	1
2788	17	17	1	1	1	1	1	1	1	1	1	1	1	1	1	1	1	1	1
2789	17	17	1	1	1	1	1	1	1	1	1	1	1	1	1	1	1	1	1
2791	17	17	1	1	1	1	1	1	1	1	1	1	1	1	1	1	1	1	1
2793	17	17	1	1	1	1	1	1	1	1	1	1	1	1	1	1	1	1	1
2797	17	17	1	1	1	1	1	1	1	1	1	1	1	1	1	1	1	1	1
2800	17	17	1	1	1	1	1	1	1	1	1	1	1	1	1	1	1	1	1
2801	17	17	1	1	1	1	1	1	1	1	1	1	1	1	1	1	1	1	1
2802	17	17	1	1	1	1	1	1	1	1	1	1	1	1	1	1	1	1	1
2803	17	17	1	1	1	1	1	1	1	1	1	1	1	1	1	1	1	1	1
2805	17	17	1	1	1	1	1	1	1	1	1	1	1	1	1	1	1	1	1
2806	17	17	1	1	1	1	1	1	1	1	1	1	1	1	1	1	1	1	1
2808	17	17	1	1	1	1	1	1	1	1	1	1	1	1	1	1	1	1	1
2811	17	17	1	1	1	1	1	1	1	1	1	1	1	1	1	1	1	1	1
2813	17	17	1	1	1	1	1	1	1	1	1	1	1	1	1	1	1	1	1
2816	17	17	1	1	1	1	1	1	1	1	1	1	1	1	1	1	1	1	1
2817	17	17	1	1	1	1	1	1	1	1	1	1	1	1	1	1	1	1	1
2818	17	17	1	1	1	1	1	1	1	1	1	1	1	1	1	1	1	1	1
2822	17	17	1	1	1	1	1	1	1	1	1	1	1	1	1	1	1	1	1
2827	17	17	1	1	1	1	1	1	1	1	1	1	1	1	1	1	1	1	1
2828	17	17	1	1	1	1	1	1	1	1	1	1	1	1	1	1	1	1	1
2829	17	17	1	1	1	1	1	1	1	1	1	1	1	1	1	1	1	1	1
2830	17	17	1	1	1	1	1	1	1	1	1	1	1	1	1	1	1	1	1
2832	17	17	1	1	1	1	1	1	1	1	1	1	1	1	1	1	1	1	1
2838	17	17	1	1	1	1	1	1	1	1	1	1	1	1	1	1	1	1	1
2842	17	17	1	1	1	1	1	1	1	1	1	1	1	1	1	1	1	1	1
2843	17	17	1	1	1	1	1	1	1	1	1	1	1	1	1	1	1	1	1
2844	17	17	1	1	1	1	1	1	1	1	1	1	1	1	1	1	1	1	1
2847	17	17	1	1	1	1	1	1	1	1	1	1	1	1	1	1	1	1	1
2852	17	17	1	1	1	1	1	1	1	1	1	1	1	1	1	1	1	1	1
2853	17	17	1	1	1	1	1	1	1	1	1	1	1	1	1	1	1	1	1
2860	17	17	1	1	1	1	1	1	1	1	1	1	1	1	1	1	1	1	1
2861	17	17	1	1	1	1	1	1	1	1	1	1	1	1	1	1	1	1	1
2862	17	17	1	1	1	1	1	1	1	1	1	1	1	1	1	1	1	1	1
2863	17	17	1	1	1	1	1	1	1	1	1	1	1	1	1	1	1	1	1
2867	17	17	1	1	1	1	1	1	1	1	1	1	1	1	1	1	1	1	1
2868	17	17	1	1	1	1	1	1	1	1	1	1	1	1	1	1	1	1	1
2871	17	17	1	1	1	1	1	1	1	1	1	1	1	1	1	1	1	1	1
2872	17	17	1	1	1	1	1	1	1	1	1	1	1	1	1	1	1	1	1
2873	17	17	1	1	1	1	1	1	1	1	1	1	1	1	1	1	1	1	1
2874	17	17	1	1	1	1	1	1	1	1	1	1	1	1	1	1	1	1	1
2876	17	17	1	1	1	1	1	1	1	1	1	1	1	1	1	1	1	1	1
2877	17	17	1	1	1	1	1	1	1	1	1	1	1	1	1	1	1	1	1
2878	17	17	1	1	1	1	1	1	1	1	1	1	1	1	1	1	1	1	1
2879	17	17	1	1	1	1	1	1	1	1	1	1	1	1	1	1	1	1	1
2882	17	17	1	1	1	1	1	1	1	1	1	1	1	1	1	1	1	1	1
2885	17	17	1	1	1	1	1	1	1	1	1	1	1	1	1	1	1	1	1
2886	17	17	1	1	1	1	1	1	1	1	1	1	1	1	1	1	1	1	1
2887	17	17	1	1	1	1	1	1	1	1	1	1	1	1	1	1	1	1	1
2889	17	17	1	1	1	1	1	1	1	1	1	1	1	1	1	1	1	1	1
2891	17	17	1	1	1	1	1	1	1	1	1	1	1	1	1	1	1	1	1
2894	17	17	1	1	1	1	1	1	1	1	1	1	1	1	1	1	1	1	1
2895	17	17	1	1	1	1	1	1	1	1	1	1	1	1	1	1	1	1	1
2897	17	17	1	1	1	1	1	1	1	1	1	1	1	1	1	1	1	1	1
2899	17	17	1	1	1	1	1	1	1	1	1	1	1	1	1	1	1	1	1
2905	17	17	1	1	1	1	1	1	1	1	1	1	1	1	1	1	1	1	1
2906	17	17	1	1	1	1	1	1	1	1	1	1	1	1	1	1	1	1	1
2907	17	17	1	1	1	1	1	1	1	1	1	1	1	1	1	1	1	1	1
2909	17	17	1	1	1	1	1	1	1	1	1	1	1	1	1	1	1	1	1
2910	17	17	1	1	1	1	1	1	1	1	1	1	1	1	1	1	1	1	1
2911	17	17	1	1	1	1	1	1	1	1	1	1	1	1	1	1	1	1	1
2912	17	17	1	1	1	1	1	1	1	1	1	1	1	1	1	1	1	1	1
2913	17	17	1	1	1	1	1	1	1	1	1	1	1	1	1	1	1	1	1
2918	17	17	1	1	1	1	1	1	1	1	1	1	1	1	1	1	1	1	1
2920	17	17	1	1	1	1	1	1	1	1	1	1	1	1	1	1	1	1	1
2921	17	17	1	1	1	1	1	1	1	1	1	1	1	1	1	1	1	1	1
2922	17	17	1	1	1	1	1	1	1	1	1	1	1	1	1	1	1	1	1
2923	17	17	1	1	1	1	1	1	1	1	1	1	1	1	1	1	1	1	1
2925	17	17	1	1	1	1	1	1	1	1	1	1	1	1	1	1	1	1	1
2928	17	17	1	1	1	1	1	1	1	1	1	1	1	1	1	1	1	1	1
2929	17	17	1	1	1	1	1	1	1	1	1	1	1	1	1	1	1	1	1
2930	17	17	1	1	1	1	1	1	1	1	1	1	1	1	1	1	1	1	1
2931	17	17	1	1	1	1	1	1	1	1	1	1	1	1	1	1	1	1	1
2933	17	17	1	1	1	1	1	1	1	1	1	1	1	1	1	1	1	1	1
2939	17	17	1	1	1	1	1	1	1	1	1	1	1	1	1	1	1	1	1
2942	17	17	1	1	1	1	1	1	1	1	1	1	1	1	1	1	1	1	1
2945	17	17	1	1	1	1	1	1	1	1	1	1	1	1	1	1	1	1	1
2946	17	17	1	1	1	1	1	1	1	1	1	1	1	1	1	1	1	1	1
2949	17	17	1	1	1	1	1	1	1	1	1	1	1	1	1	1	1	1	1
2950	17	17	1	1	1	1	1	1	1	1	1	1	1	1	1	1	1	1	1
2955	17	17	1	1	1	1	1	1	1	1	1	1	1	1	1	1	1	1	1
2956	17	17	1	1	1	1	1	1	1	1	1	1	1	1	1	1	1	1	1
2957	17	17	1	1	1	1	1	1	1	1	1	1	1	1	1	1	1	1	1
2958	17	17	1	1	1	1	1	1	1	1	1	1	1	1	1	1	1	1	1
2961	17	17	1	1	1	1	1	1	1	1	1	1	1	1	1	1	1	1	1
2962	17	17	1	1	1	1	1	1	1	1	1	1	1	1	1	1	1	1	1
2963	17	17	1	1	1	1	1	1	1	1	1	1	1	1	1	1	1	1	1
2965	17	17	1	1	1	1	1	1	1	1	1	1	1	1	1	1	1	1	1
2971	17	17	1	1	1	1	1	1	1	1	1	1	1	1	1	1	1	1	1
2976	17	17	1	1	1	1	1	1	1	1	1	1	1	1	1	1	1	1	1
2982	17	17	1	1	1	1	1	1	1	1	1	1	1	1	1	1	1	1	1
2983	17	17	1	1	1	1	1	1	1	1	1	1	1	1	1	1	1	1	1
2989	17	17	1	1	1	1	1	1	1	1	1	1	1	1	1	1	1	1	1
2990	17	17	1	1	1	1	1	1	1	1	1	1	1	1	1	1	1	1	1
2994	17	17	1	1	1	1	1	1	1	1	1	1	1	1	1	1	1	1	1
2995	17	17	1	1	1	1	1	1	1	1	1	1	1	1	1	1	1	1	1
2996	17	17	1	1	1	1	1	1	1	1	1	1	1	1	1	1	1	1	1
2997	17	17	1	1	1	1	1	1	1	1	1	1	1	1	1	1	1	1	1
2998	17	17	1	1	1	1	1	1	1	1	1	1	1	1	1	1	1	1	1
2999	17	17	1	1	1	1	1	1	1	1	1	1	1	1	1	1	1	1	1
3003	17	17	1	1	1	1	1	1	1	1	1	1	1	1	1	1	1	1	1
3004	17	17	1	1	1	1	1	1	1	1	1	1	1	1	1	1	1	1	1
3005	17	17	1	1	1	1	1	1	1	1	1	1	1	1	1	1	1	1	1
3006	17	17	1	1	1	1	1	1	1	1	1	1	1	1	1	1	1	1	1
3009	17	17	1	1	1	1	1	1	1	1	1	1	1	1	1	1	1	1	1
3012	17	17	1	1	1	1	1	1	1	1	1	1	1	1	1	1	1	1	1
3014	17	17	1	1	1	1	1	1	1	1	1	1	1	1	1	1	1	1	1
3017	17	17	1	1	1	1	1	1	1	1	1	1	1	1	1	1	1	1	1
3018	17	17	1	1	1	1	1	1	1	1	1	1	1	1	1	1	1	1	1
3019	17	17	1	1	1	1	1	1	1	1	1	1	1	1	1	1	1	1	1
3020	17	17	1	1	1	1	1	1	1	1	1	1	1	1	1	1	1	1	1
3022	17	17	1	1	1	1	1	1	1	1	1	1	1	1	1	1	1	1	1
3023	17	17	1	1	1	1	1	1	1	1	1	1	1	1	1	1	1	1	1
3024	17	17	1	1	1	1	1	1	1	1	1	1	1	1	1	1	1	1	1
3027	17	17	1	1	1	1	1	1	1	1	1	1	1	1	1	1	1	1	1
3030	17	17	1	1	1	1	1	1	1	1	1	1	1	1	1	1	1	1	1
3031	17	17	1	1	1	1	1	1	1	1	1	1	1	1	1	1	1	1	1
3034	17	17	1	1	1	1	1	1	1	1	1	1	1	1	1	1	1	1	1
3035	17	17	1	1	1	1	1	1	1	1	1	1	1	1	1	1	1	1	1
3036	17	17	1	1	1	1	1	1	1	1	1	1	1	1	1	1	1	1	1
3038	17	17	1	1	1	1	1	1	1	1	1	1	1	1	1	1	1	1	1
3039	17	17	1	1	1	1	1	1	1	1	1	1	1	1	1	1	1	1	1
3042	17	17	1	1	1	1	1	1	1	1	1	1	1	1	1	1	1	1	1
3045	17	17	1	1	1	1	1	1	1	1	1	1	1	1	1	1	1	1	1
3051	17	17	1	1	1	1	1	1	1	1	1	1	1	1	1	1	1	1	1
3052	17	17	1	1	1	1	1	1	1	1	1	1	1	1	1	1	1	1	1
3056	17	17	1	1	1	1	1	1	1	1	1	1	1	1	1	1	1	1	1
3057	17	17	1	1	1	1	1	1	1	1	1	1	1	1	1	1	1	1	1
3058	17	17	1	1	1	1	1	1	1	1	1	1	1	1	1	1	1	1	1
3059	17	17	1	1	1	1	1	1	1	1	1	1	1	1	1	1	1	1	1
3061	17	17	1	1	1	1	1	1	1	1	1	1	1	1	1	1	1	1	1
3065	17	17	1	1	1	1	1	1	1	1	1	1	1	1	1	1	1	1	1
3066	17	17	1	1	1	1	1	1	1	1	1	1	1	1	1	1	1	1	1
3069	17	17	1	1	1	1	1	1	1	1	1	1	1	1	1	1	1	1	1
3070	17	17	1	1	1	1	1	1	1	1	1	1	1	1	1	1	1	1	1
3076	17	17	1	1	1	1	1	1	1	1	1	1	1	1	1	1	1	1	1
3077	17	17	1	1	1	1	1	1	1	1	1	1	1	1	1	1	1	1	1
3079	17	17	1	1	1	1	1	1	1	1	1	1	1	1	1	1	1	1	1
3081	17	17	1	1	1	1	1	1	1	1	1	1	1	1	1	1	1	1	1
3082	17	17	1	1	1	1	1	1	1	1	1	1	1	1	1	1	1	1	1
3083	17	17	1	1	1	1	1	1	1	1	1	1	1	1	1	1	1	1	1
3086	17	17	1	1	1	1	1	1	1	1	1	1	1	1	1	1	1	1	1
3087	17	17	1	1	1	1	1	1	1	1	1	1	1	1	1	1	1	1	1
3090	17	17	1	1	1	1	1	1	1	1	1	1	1	1	1	1	1	1	1
3091	17	17	1	1	1	1	1	1	1	1	1	1	1	1	1	1	1	1	1
3094	17	17	1	1	1	1	1	1	1	1	1	1	1	1	1	1	1	1	1
3095	17	17	1	1	1	1	1	1	1	1	1	1	1	1	1	1	1	1	1
3097	17	17	1	1	1	1	1	1	1	1	1	1	1	1	1	1	1	1	1
3101	17	17	1	1	1	1	1	1	1	1	1	1	1	1	1	1	1	1	1
3104	17	17	1	1	1	1	1	1	1	1	1	1	1	1	1	1	1	1	1
3105	17	17	1	1	1	1	1	1	1	1	1	1	1	1	1	1	1	1	1
3106	17	17	1	1	1	1	1	1	1	1	1	1	1	1	1	1	1	1	1
3108	17	17	1	1	1	1	1	1	1	1	1	1	1	1	1	1	1	1	1
3117	17	17	1	1	1	1	1	1	1	1	1	1	1	1	1	1	1	1	1
3118	17	17	1	1	1	1	1	1	1	1	1	1	1	1	1	1	1	1	1
3119	17	17	1	1	1	1	1	1	1	1	1	1	1	1	1	1	1	1	1
3121	17	17	1	1	1	1	1	1	1	1	1	1	1	1	1	1	1	1	1
3124	17	17	1	1	1	1	1	1	1	1	1	1	1	1	1	1	1	1	1
3125	17	17	1	1	1	1	1	1	1	1	1	1	1	1	1	1	1	1	1
3126	17	17	1	1	1	1	1	1	1	1	1	1	1	1	1	1	1	1	1
3128	17	17	1	1	1	1	1	1	1	1	1	1	1	1	1	1	1	1	1
3130	17	17	1	1	1	1	1	1	1	1	1	1	1	1	1	1	1	1	1
3133	17	17	1	1	1	1	1	1	1	1	1	1	1	1	1	1	1	1	1
3135	17	17	1	1	1	1	1	1	1	1	1	1	1	1	1	1	1	1	1
3136	17	17	1	1	1	1	1	1	1	1	1	1	1	1	1	1	1	1	1
3139	17	17	1	1	1	1	1	1	1	1	1	1	1	1	1	1	1	1	1
3142	17	17	1	1	1	1	1	1	1	1	1	1	1	1	1	1	1	1	1
3143	17	17	1	1	1	1	1	1	1	1	1	1	1	1	1	1	1	1	1
3144	17	17	1	1	1	1	1	1	1	1	1	1	1	1	1	1	1	1	1
3147	17	17	1	1	1	1	1	1	1	1	1	1	1	1	1	1	1	1	1
3149	17	17	1	1	1	1	1	1	1	1	1	1	1	1	1	1	1	1	1
3152	17	17	1	1	1	1	1	1	1	1	1	1	1	1	1	1	1	1	1
3156	17	17	1	1	1	1	1	1	1	1	1	1	1	1	1	1	1	1	1
3160	17	17	1	1	1	1	1	1	1	1	1	1	1	1	1	1	1	1	1
3161	17	17	1	1	1	1	1	1	1	1	1	1	1	1	1	1	1	1	1
3166	17	17	1	1	1	1	1	1	1	1	1	1	1	1	1	1	1	1	1
3168	17	17	1	1	1	1	1	1	1	1	1	1	1	1	1	1	1	1	1
3169	17	17	1	1	1	1	1	1	1	1	1	1	1	1	1	1	1	1	1
3170	17	17	1	1	1	1	1	1	1	1	1	1	1	1	1	1	1	1	1
3174	17	17	1	1	1	1	1	1	1	1	1	1	1	1	1	1	1	1	1
3178	17	17	1	1	1	1	1	1	1	1	1	1	1	1	1	1	1	1	1
3181	17	17	1	1	1	1	1	1	1	1	1	1	1	1	1	1	1	1	1
3182	17	17	1	1	1	1	1	1	1	1	1	1	1	1	1	1	1	1	1
3184	17	17	1	1	1	1	1	1	1	1	1	1	1	1	1	1	1	1	1
3187	17	17	1	1	1	1	1	1	1	1	1	1	1	1	1	1	1	1	1
3188	17	17	1	1	1	1	1	1	1	1	1	1	1	1	1	1	1	1	1
3190	17	17	1	1	1	1	1	1	1	1	1	1	1	1	1	1	1	1	1
3192	17	17	1	1	1	1	1	1	1	1	1	1	1	1	1	1	1	1	1
3195	17	17	1	1	1	1	1	1	1	1	1	1	1	1	1	1	1	1	1
3197	17	17	1	1	1	1	1	1	1	1	1	1	1	1	1	1	1	1	1
3199	17	17	1	1	1	1	1	1	1	1	1	1	1	1	1	1	1	1	1
3200	17	17	1	1	1	1	1	1	1	1	1	1	1	1	1	1	1	1	1
3203	17	17	1	1	1	1	1	1	1	1	1	1	1	1	1	1	1	1	1
3205	17	17	1	1	1	1	1	1	1	1	1	1	1	1	1	1	1	1	1
3209	17	17	1	1	1	1	1	1	1	1	1	1	1	1	1	1	1	1	1
3210	17	17	1	1	1	1	1	1	1	1	1	1	1	1	1	1	1	1	1
3212	17	17	1	1	1	1	1	1	1	1	1	1	1	1	1	1	1	1	1
3213	17	17	1	1	1	1	1	1	1	1	1	1	1	1	1	1	1	1	1
3215	17	17	1	1	1	1	1	1	1	1	1	1	1	1	1	1	1	1	1
3216	17	17	1	1	1	1	1	1	1	1	1	1	1	1	1	1	1	1	1
3221	17	17	1	1	1	1	1	1	1	1	1	1	1	1	1	1	1	1	1
3224	17	17	1	1	1	1	1	1	1	1	1	1	1	1	1	1	1	1	1
3227	17	17	1	1	1	1	1	1	1	1	1	1	1	1	1	1	1	1	1
3233	17	17	1	1	1	1	1	1	1	1	1	1	1	1	1	1	1	1	1
3234	17	17	1	1	1	1	1	1	1	1	1	1	1	1	1	1	1	1	1
3235	17	17	1	1	1	1	1	1	1	1	1	1	1	1	1	1	1	1	1
3246	17	17	1	1	1	1	1	1	1	1	1	1	1	1	1	1	1	1	1
3248	17	17	1	1	1	1	1	1	1	1	1	1	1	1	1	1	1	1	1
3250	17	17	1	1	1	1	1	1	1	1	1	1	1	1	1	1	1	1	1
3253	17	17	1	1	1	1	1	1	1	1	1	1	1	1	1	1	1	1	1
3256	17	17	1	1	1	1	1	1	1	1	1	1	1	1	1	1	1	1	1
3260	17	17	1	1	1	1	1	1	1	1	1	1	1	1	1	1	1	1	1
3262	17	17	1	1	1	1	1	1	1	1	1	1	1	1	1	1	1	1	1
3264	17	17	1	1	1	1	1	1	1	1	1	1	1	1	1	1	1	1	1
3269	17	17	1	1	1	1	1	1	1	1	1	1	1	1	1	1	1	1	1
3270	17	17	1	1	1	1	1	1	1	1	1	1	1	1	1	1	1	1	1
3272	17	17	1	1	1	1	1	1	1	1	1	1	1	1	1	1	1	1	1
3273	17	17	1	1	1	1	1	1	1	1	1	1	1	1	1	1	1	1	1
3274	17	17	1	1	1	1	1	1	1	1	1	1	1	1	1	1	1	1	1
3275	17	17	1	1	1	1	1	1	1	1	1	1	1	1	1	1	1	1	1
3276	17	17	1	1	1	1	1	1	1	1	1	1	1	1	1	1	1	1	1
3278	17	17	1	1	1	1	1	1	1	1	1	1	1	1	1	1	1	1	1
3279	17	17	1	1	1	1	1	1	1	1	1	1	1	1	1	1	1	1	1
3280	17	17	1	1	1	1	1	1	1	1	1	1	1	1	1	1	1	1	1
3282	17	17	1	1	1	1	1	1	1	1	1	1	1	1	1	1	1	1	1
3284	17	17	1	1	1	1	1	1	1	1	1	1	1	1	1	1	1	1	1
3285	17	17	1	1	1	1	1	1	1	1	1	1	1	1	1	1	1	1	1
3286	17	17	1	1	1	1	1	1	1	1	1	1	1	1	1	1	1	1	1
3287	17	17	1	1	1	1	1	1	1	1	1	1	1	1	1	1	1	1	1
3290	17	17	1	1	1	1	1	1	1	1	1	1	1	1	1	1	1	1	1
3293	17	17	1	1	1	1	1	1	1	1	1	1	1	1	1	1	1	1	1
3295	17	17	1	1	1	1	1	1	1	1	1	1	1	1	1	1	1	1	1
3296	17	17	1	1	1	1	1	1	1	1	1	1	1	1	1	1	1	1	1
3298	17	17	1	1	1	1	1	1	1	1	1	1	1	1	1	1	1	1	1
3299	17	17	1	1	1	1	1	1	1	1	1	1	1	1	1	1	1	1	1
3302	17	17	1	1	1	1	1	1	1	1	1	1	1	1	1	1	1	1	1
3305	17	17	1	1	1	1	1	1	1	1	1	1	1	1	1	1	1	1	1
3306	17	17	1	1	1	1	1	1	1	1	1	1	1	1	1	1	1	1	1
3308	17	17	1	1	1	1	1	1	1	1	1	1	1	1	1	1	1	1	1
3311	17	17	1	1	1	1	1	1	1	1	1	1	1	1	1	1	1	1	1
3314	17	17	1	1	1	1	1	1	1	1	1	1	1	1	1	1	1	1	1
3315	17	17	1	1	1	1	1	1	1	1	1	1	1	1	1	1	1	1	1
3316	17	17	1	1	1	1	1	1	1	1	1	1	1	1	1	1	1	1	1
3319	17	17	1	1	1	1	1	1	1	1	1	1	1	1	1	1	1	1	1
3320	17	17	1	1	1	1	1	1	1	1	1	1	1	1	1	1	1	1	1
3322	17	17	1	1	1	1	1	1	1	1	1	1	1	1	1	1	1	1	1
3324	17	17	1	1	1	1	1	1	1	1	1	1	1	1	1	1	1	1	1
3327	17	17	1	1	1	1	1	1	1	1	1	1	1	1	1	1	1	1	1
3329	17	17	1	1	1	1	1	1	1	1	1	1	1	1	1	1	1	1	1
3365	17	17	1	1	1	1	1	1	1	1	1	1	1	1	1	1	1	1	1
3465	17	17	1	1	1	1	1	1	1	1	1	1	1	1	1	1	1	1	1
4059	17	17	1	1	1	1	1	1	1	1	1	1	1	1	1	1	1	1	1
4214	17	17	1	1	1	1	1	1	1	1	1	1	1	1	1	1	1	1	1
2491	16	51	1	2	6	2	5	5	1	3	0	7	1	1	1	4	1	4	7
1197	16	54	3	3	5	4	2	4	3	1	4	5	4	2	1	4	0	7	2
2242	16	46	8	1	2	5	1	2	0	2	3	5	4	4	2	1	1	1	4
3999	16	38	1	1	5	3	1	4	1	2	2	5	0	3	2	2	2	3	1
4387	16	39	0	4	2	3	1	4	3	4	1	5	2	1	2	2	2	2	1
[truncated: 20,145 more rows]
