# Supplementary material for: Comparative Genomic Analysis of the Genus Nocardiopsis Provides New Insights into Its Genetic Mechanisms of Environmental Adaptability
Source: PLoS One. 2013 Apr 23;8(4):e61528. doi: 10.1371/journal.pone.0061528 (PMC3634020; doi:10.1371/journal.pone.0061528)
Supplement: Table S3 — Distribution of homologous clusters among functional categories in Nocardiopsis genomes. (XLS) [file pone.0061528.s005.xls]

## Sheet: Table S3
Table S3. Distribution of homologous clusters among functional categories in Nocardiopsis genomes.
	No. of species
	17	16	15	14	13	12	11	10	9	8	7	6	5	4	3	2
Number of protein clusters	1993	442	191	157	176	209	146	154	202	204	196	296	480	609	938	1731
no COG	393	114	47	44	72	87	61	58	79	84	88	121	218	328	577	1138
Information storage and processing
Translation, ribosomal structure and biogenesis J	122	9	10	2	4	1	2	6	0	6	2	3	6	7	11	7
RNA processing and modification A	1	0	0	0	0	0	0	0	0	0	0	0	0	0	0	0
Transcription K	132	33	15	12	11	14	10	13	11	11	15	19	22	31	49	76
Replication, recombination and repair L	74	18	6	2	5	1	2	4	6	6	2	8	12	8	17	34
Chromatin structure and dynamics B	1	0	0	0	0	0	0	0	0	0	0	0	0	0	0	0
Cellular processes and signaling
Cell cycle control, cell division, chromosome partitioning D	14	7	0	0	0	0	2	1	0	0	0	0	1	1	1	5
Defense mechanisms V	24	6	5	3	5	4	3	2	7	0	2	4	11	3	12	23
Signal transduction mechanisms T	90	22	7	4	0	6	3	0	5	6	5	8	9	16	16	39
Cell wall/membrane/envelope biogenesis M	76	14	8	8	4	7	2	2	5	7	6	5	7	9	12	14
Cell motility N	1	2	1	0	0	0	0	0	0	0	0	0	0	0	0	1
Cytoskeleton Z	0	0	0	0	0	0	0	0	0	0	0	0	0	0	0	1
Intracellular trafficking, secretion, and vesicular transport U	17	1	0	0	0	0	0	0	1	0	0	0	0	0	0	1
Posttranslational modification, protein turnover, chaperones O	65	10	4	5	1	3	3	0	0	2	2	9	4	6	8	14
Metabolism
Energy production and conversion C	123	14	8	11	4	6	4	8	9	4	4	13	15	14	18	43
Carbohydrate transport and metabolism G	98	29	14	14	5	10	8	11	12	14	11	9	25	20	29	40
Amino acid transport and metabolism E	168	32	6	7	9	16	9	9	8	13	10	18	26	37	38	51
Nucleotide transport and metabolism F	63	5	1	2	4	1	2	2	1	2	5	2	8	7	4	12
Coenzyme transport and metabolism H	79	10	9	6	10	2	1	2	2	6	2	0	3	6	10	14
Lipid transport and metabolism I	86	20	5	7	6	5	2	3	5	4	5	10	24	26	26	47
Inorganic ion transport and metabolism P	66	11	7	5	4	6	2	7	11	6	11	4	11	14	17	29
Secondary metabolites biosynthesis, transport and catabolism Q	31	5	4	2	5	6	1	2	6	4	2	11	7	6	19	23
Poorly characterized
General function prediction only R	172	46	21	15	18	21	13	14	18	16	12	30	38	38	51	78
Function unknown S	97	34	13	8	9	13	16	10	16	13	12	22	33	32	23	41
