# Supplementary material for: Comparative Genomic Analysis of the Genus Nocardiopsis Provides New Insights into Its Genetic Mechanisms of Environmental Adaptability
Source: PLoS One. 2013 Apr 23;8(4):e61528. doi: 10.1371/journal.pone.0061528 (PMC3634020; doi:10.1371/journal.pone.0061528)
Supplement: Table S5 — Complete list of the 22,143 homologous clusters (binary data for presence or absence of protein families) in Nocardiopsis genomes. (XLS) [file pone.0061528.s007.xls]

## Sheet: Table S5
Table S5. Complete list of the 22,143 homologous clusters (binary data for presence or absence of protein families) in Nocardiopsis genomes.
N. prasina	N. alba	N. ganjiahuensis	N. valliformis	N. alkaliphila	N. gilva	N. baichengensis	N. halophila	N. lucentensis	N. potens	N. xinjiangensis	N. halotolerans	N. chromatogenes	N. kunsanensis	N. synnemataformans	N. dassonvillei	N. salina	Sum
1	1	1	1	1	1	1	1	1	1	1	1	1	1	1	1	1	17
1	1	1	1	1	1	1	1	1	1	1	1	1	1	1	1	1	17
1	1	1	1	1	1	1	1	1	1	1	1	1	1	1	1	1	17
1	1	1	1	1	1	1	1	1	1	1	1	1	1	1	1	1	17
1	1	1	1	1	1	1	1	1	1	1	1	1	1	1	1	1	17
1	1	1	1	1	1	1	1	1	1	1	1	1	1	1	1	1	17
1	1	1	1	1	1	1	1	1	1	1	1	1	1	1	1	1	17
1	1	1	1	1	1	1	1	1	1	1	1	1	1	1	1	1	17
1	1	1	1	1	1	1	1	1	1	1	1	1	1	1	1	1	17
1	1	1	1	1	1	1	1	1	1	1	1	1	1	1	1	1	17
1	1	1	1	1	1	1	1	1	1	1	1	1	1	1	1	1	17
1	1	1	1	1	1	1	1	1	1	1	1	1	1	1	1	1	17
1	1	1	1	1	1	1	1	1	1	1	1	1	1	1	1	1	17
1	1	1	1	1	1	1	1	1	1	1	1	1	1	1	1	1	17
1	1	1	1	1	1	1	1	1	1	1	1	1	1	1	1	1	17
1	1	1	1	1	1	1	1	1	1	1	1	1	1	1	1	1	17
1	1	1	1	1	1	1	1	1	1	1	1	1	1	1	1	1	17
1	1	1	1	1	1	1	1	1	1	1	1	1	1	1	1	1	17
1	1	1	1	1	1	1	1	1	1	1	1	1	1	1	1	1	17
1	1	1	1	1	1	1	1	1	1	1	1	1	1	1	1	1	17
1	1	1	1	1	1	1	1	1	1	1	1	1	1	1	1	1	17
1	1	1	1	1	1	1	1	1	1	1	1	1	1	1	1	1	17
1	1	1	1	1	1	1	1	1	1	1	1	1	1	1	1	1	17
1	1	1	1	1	1	1	1	1	1	1	1	1	1	1	1	1	17
1	1	1	1	1	1	1	1	1	1	1	1	1	1	1	1	1	17
1	1	1	1	1	1	1	1	1	1	1	1	1	1	1	1	1	17
1	1	1	1	1	1	1	1	1	1	1	1	1	1	1	1	1	17
1	1	1	1	1	1	1	1	1	1	1	1	1	1	1	1	1	17
1	1	1	1	1	1	1	1	1	1	1	1	1	1	1	1	1	17
1	1	1	1	1	1	1	1	1	1	1	1	1	1	1	1	1	17
1	1	1	1	1	1	1	1	1	1	1	1	1	1	1	1	1	17
1	1	1	1	1	1	1	1	1	1	1	1	1	1	1	1	1	17
1	1	1	1	1	1	1	1	1	1	1	1	1	1	1	1	1	17
1	1	1	1	1	1	1	1	1	1	1	1	1	1	1	1	1	17
1	1	1	1	1	1	1	1	1	1	1	1	1	1	1	1	1	17
1	1	1	1	1	1	1	1	1	1	1	1	1	1	1	1	1	17
1	1	1	1	1	1	1	1	1	1	1	1	1	1	1	1	1	17
1	1	1	1	1	1	1	1	1	1	1	1	1	1	1	1	1	17
1	1	1	1	1	1	1	1	1	1	1	1	1	1	1	1	1	17
1	1	1	1	1	1	1	1	1	1	1	1	1	1	1	1	1	17
1	1	1	1	1	1	1	1	1	1	1	1	1	1	1	1	1	17
1	1	1	1	1	1	1	1	1	1	1	1	1	1	1	1	1	17
1	1	1	1	1	1	1	1	1	1	1	1	1	1	1	1	1	17
1	1	1	1	1	1	1	1	1	1	1	1	1	1	1	1	1	17
1	1	1	1	1	1	1	1	1	1	1	1	1	1	1	1	1	17
1	1	1	1	1	1	1	1	1	1	1	1	1	1	1	1	1	17
1	1	1	1	1	1	1	1	1	1	1	1	1	1	1	1	1	17
1	1	1	1	1	1	1	1	1	1	1	1	1	1	1	1	1	17
1	1	1	1	1	1	1	1	1	1	1	1	1	1	1	1	1	17
1	1	1	1	1	1	1	1	1	1	1	1	1	1	1	1	1	17
1	1	1	1	1	1	1	1	1	1	1	1	1	1	1	1	1	17
1	1	1	1	1	1	1	1	1	1	1	1	1	1	1	1	1	17
1	1	1	1	1	1	1	1	1	1	1	1	1	1	1	1	1	17
1	1	1	1	1	1	1	1	1	1	1	1	1	1	1	1	1	17
1	1	1	1	1	1	1	1	1	1	1	1	1	1	1	1	1	17
1	1	1	1	1	1	1	1	1	1	1	1	1	1	1	1	1	17
1	1	1	1	1	1	1	1	1	1	1	1	1	1	1	1	1	17
1	1	1	1	1	1	1	1	1	1	1	1	1	1	1	1	1	17
1	1	1	1	1	1	1	1	1	1	1	1	1	1	1	1	1	17
1	1	1	1	1	1	1	1	1	1	1	1	1	1	1	1	1	17
1	1	1	1	1	1	1	1	1	1	1	1	1	1	1	1	1	17
1	1	1	1	1	1	1	1	1	1	1	1	1	1	1	1	1	17
1	1	1	1	1	1	1	1	1	1	1	1	1	1	1	1	1	17
1	1	1	1	1	1	1	1	1	1	1	1	1	1	1	1	1	17
1	1	1	1	1	1	1	1	1	1	1	1	1	1	1	1	1	17
1	1	1	1	1	1	1	1	1	1	1	1	1	1	1	1	1	17
1	1	1	1	1	1	1	1	1	1	1	1	1	1	1	1	1	17
1	1	1	1	1	1	1	1	1	1	1	1	1	1	1	1	1	17
1	1	1	1	1	1	1	1	1	1	1	1	1	1	1	1	1	17
1	1	1	1	1	1	1	1	1	1	1	1	1	1	1	1	1	17
1	1	1	1	1	1	1	1	1	1	1	1	1	1	1	1	1	17
1	1	1	1	1	1	1	1	1	1	1	1	1	1	1	1	1	17
1	1	1	1	1	1	1	1	1	1	1	1	1	1	1	1	1	17
1	1	1	1	1	1	1	1	1	1	1	1	1	1	1	1	1	17
1	1	1	1	1	1	1	1	1	1	1	1	1	1	1	1	1	17
1	1	1	1	1	1	1	1	1	1	1	1	1	1	1	1	1	17
1	1	1	1	1	1	1	1	1	1	1	1	1	1	1	1	1	17
1	1	1	1	1	1	1	1	1	1	1	1	1	1	1	1	1	17
1	1	1	1	1	1	1	1	1	1	1	1	1	1	1	1	1	17
1	1	1	1	1	1	1	1	1	1	1	1	1	1	1	1	1	17
1	1	1	1	1	1	1	1	1	1	1	1	1	1	1	1	1	17
1	1	1	1	1	1	1	1	1	1	1	1	1	1	1	1	1	17
1	1	1	1	1	1	1	1	1	1	1	1	1	1	1	1	1	17
1	1	1	1	1	1	1	1	1	1	1	1	1	1	1	1	1	17
1	1	1	1	1	1	1	1	1	1	1	1	1	1	1	1	1	17
1	1	1	1	1	1	1	1	1	1	1	1	1	1	1	1	1	17
1	1	1	1	1	1	1	1	1	1	1	1	1	1	1	1	1	17
1	1	1	1	1	1	1	1	1	1	1	1	1	1	1	1	1	17
1	1	1	1	1	1	1	1	1	1	1	1	1	1	1	1	1	17
1	1	1	1	1	1	1	1	1	1	1	1	1	1	1	1	1	17
1	1	1	1	1	1	1	1	1	1	1	1	1	1	1	1	1	17
1	1	1	1	1	1	1	1	1	1	1	1	1	1	1	1	1	17
1	1	1	1	1	1	1	1	1	1	1	1	1	1	1	1	1	17
1	1	1	1	1	1	1	1	1	1	1	1	1	1	1	1	1	17
1	1	1	1	1	1	1	1	1	1	1	1	1	1	1	1	1	17
1	1	1	1	1	1	1	1	1	1	1	1	1	1	1	1	1	17
1	1	1	1	1	1	1	1	1	1	1	1	1	1	1	1	1	17
1	1	1	1	1	1	1	1	1	1	1	1	1	1	1	1	1	17
1	1	1	1	1	1	1	1	1	1	1	1	1	1	1	1	1	17
1	1	1	1	1	1	1	1	1	1	1	1	1	1	1	1	1	17
1	1	1	1	1	1	1	1	1	1	1	1	1	1	1	1	1	17
1	1	1	1	1	1	1	1	1	1	1	1	1	1	1	1	1	17
1	1	1	1	1	1	1	1	1	1	1	1	1	1	1	1	1	17
1	1	1	1	1	1	1	1	1	1	1	1	1	1	1	1	1	17
1	1	1	1	1	1	1	1	1	1	1	1	1	1	1	1	1	17
1	1	1	1	1	1	1	1	1	1	1	1	1	1	1	1	1	17
1	1	1	1	1	1	1	1	1	1	1	1	1	1	1	1	1	17
1	1	1	1	1	1	1	1	1	1	1	1	1	1	1	1	1	17
1	1	1	1	1	1	1	1	1	1	1	1	1	1	1	1	1	17
1	1	1	1	1	1	1	1	1	1	1	1	1	1	1	1	1	17
1	1	1	1	1	1	1	1	1	1	1	1	1	1	1	1	1	17
1	1	1	1	1	1	1	1	1	1	1	1	1	1	1	1	1	17
1	1	1	1	1	1	1	1	1	1	1	1	1	1	1	1	1	17
1	1	1	1	1	1	1	1	1	1	1	1	1	1	1	1	1	17
1	1	1	1	1	1	1	1	1	1	1	1	1	1	1	1	1	17
1	1	1	1	1	1	1	1	1	1	1	1	1	1	1	1	1	17
1	1	1	1	1	1	1	1	1	1	1	1	1	1	1	1	1	17
1	1	1	1	1	1	1	1	1	1	1	1	1	1	1	1	1	17
1	1	1	1	1	1	1	1	1	1	1	1	1	1	1	1	1	17
1	1	1	1	1	1	1	1	1	1	1	1	1	1	1	1	1	17
1	1	1	1	1	1	1	1	1	1	1	1	1	1	1	1	1	17
1	1	1	1	1	1	1	1	1	1	1	1	1	1	1	1	1	17
1	1	1	1	1	1	1	1	1	1	1	1	1	1	1	1	1	17
1	1	1	1	1	1	1	1	1	1	1	1	1	1	1	1	1	17
1	1	1	1	1	1	1	1	1	1	1	1	1	1	1	1	1	17
1	1	1	1	1	1	1	1	1	1	1	1	1	1	1	1	1	17
1	1	1	1	1	1	1	1	1	1	1	1	1	1	1	1	1	17
1	1	1	1	1	1	1	1	1	1	1	1	1	1	1	1	1	17
1	1	1	1	1	1	1	1	1	1	1	1	1	1	1	1	1	17
1	1	1	1	1	1	1	1	1	1	1	1	1	1	1	1	1	17
1	1	1	1	1	1	1	1	1	1	1	1	1	1	1	1	1	17
1	1	1	1	1	1	1	1	1	1	1	1	1	1	1	1	1	17
1	1	1	1	1	1	1	1	1	1	1	1	1	1	1	1	1	17
1	1	1	1	1	1	1	1	1	1	1	1	1	1	1	1	1	17
1	1	1	1	1	1	1	1	1	1	1	1	1	1	1	1	1	17
1	1	1	1	1	1	1	1	1	1	1	1	1	1	1	1	1	17
1	1	1	1	1	1	1	1	1	1	1	1	1	1	1	1	1	17
1	1	1	1	1	1	1	1	1	1	1	1	1	1	1	1	1	17
1	1	1	1	1	1	1	1	1	1	1	1	1	1	1	1	1	17
1	1	1	1	1	1	1	1	1	1	1	1	1	1	1	1	1	17
1	1	1	1	1	1	1	1	1	1	1	1	1	1	1	1	1	17
1	1	1	1	1	1	1	1	1	1	1	1	1	1	1	1	1	17
1	1	1	1	1	1	1	1	1	1	1	1	1	1	1	1	1	17
1	1	1	1	1	1	1	1	1	1	1	1	1	1	1	1	1	17
1	1	1	1	1	1	1	1	1	1	1	1	1	1	1	1	1	17
1	1	1	1	1	1	1	1	1	1	1	1	1	1	1	1	1	17
1	1	1	1	1	1	1	1	1	1	1	1	1	1	1	1	1	17
1	1	1	1	1	1	1	1	1	1	1	1	1	1	1	1	1	17
1	1	1	1	1	1	1	1	1	1	1	1	1	1	1	1	1	17
1	1	1	1	1	1	1	1	1	1	1	1	1	1	1	1	1	17
1	1	1	1	1	1	1	1	1	1	1	1	1	1	1	1	1	17
1	1	1	1	1	1	1	1	1	1	1	1	1	1	1	1	1	17
1	1	1	1	1	1	1	1	1	1	1	1	1	1	1	1	1	17
1	1	1	1	1	1	1	1	1	1	1	1	1	1	1	1	1	17
1	1	1	1	1	1	1	1	1	1	1	1	1	1	1	1	1	17
1	1	1	1	1	1	1	1	1	1	1	1	1	1	1	1	1	17
1	1	1	1	1	1	1	1	1	1	1	1	1	1	1	1	1	17
1	1	1	1	1	1	1	1	1	1	1	1	1	1	1	1	1	17
1	1	1	1	1	1	1	1	1	1	1	1	1	1	1	1	1	17
1	1	1	1	1	1	1	1	1	1	1	1	1	1	1	1	1	17
1	1	1	1	1	1	1	1	1	1	1	1	1	1	1	1	1	17
1	1	1	1	1	1	1	1	1	1	1	1	1	1	1	1	1	17
1	1	1	1	1	1	1	1	1	1	1	1	1	1	1	1	1	17
1	1	1	1	1	1	1	1	1	1	1	1	1	1	1	1	1	17
1	1	1	1	1	1	1	1	1	1	1	1	1	1	1	1	1	17
1	1	1	1	1	1	1	1	1	1	1	1	1	1	1	1	1	17
1	1	1	1	1	1	1	1	1	1	1	1	1	1	1	1	1	17
1	1	1	1	1	1	1	1	1	1	1	1	1	1	1	1	1	17
1	1	1	1	1	1	1	1	1	1	1	1	1	1	1	1	1	17
1	1	1	1	1	1	1	1	1	1	1	1	1	1	1	1	1	17
1	1	1	1	1	1	1	1	1	1	1	1	1	1	1	1	1	17
1	1	1	1	1	1	1	1	1	1	1	1	1	1	1	1	1	17
1	1	1	1	1	1	1	1	1	1	1	1	1	1	1	1	1	17
1	1	1	1	1	1	1	1	1	1	1	1	1	1	1	1	1	17
1	1	1	1	1	1	1	1	1	1	1	1	1	1	1	1	1	17
1	1	1	1	1	1	1	1	1	1	1	1	1	1	1	1	1	17
1	1	1	1	1	1	1	1	1	1	1	1	1	1	1	1	1	17
1	1	1	1	1	1	1	1	1	1	1	1	1	1	1	1	1	17
1	1	1	1	1	1	1	1	1	1	1	1	1	1	1	1	1	17
1	1	1	1	1	1	1	1	1	1	1	1	1	1	1	1	1	17
1	1	1	1	1	1	1	1	1	1	1	1	1	1	1	1	1	17
1	1	1	1	1	1	1	1	1	1	1	1	1	1	1	1	1	17
1	1	1	1	1	1	1	1	1	1	1	1	1	1	1	1	1	17
1	1	1	1	1	1	1	1	1	1	1	1	1	1	1	1	1	17
1	1	1	1	1	1	1	1	1	1	1	1	1	1	1	1	1	17
1	1	1	1	1	1	1	1	1	1	1	1	1	1	1	1	1	17
1	1	1	1	1	1	1	1	1	1	1	1	1	1	1	1	1	17
1	1	1	1	1	1	1	1	1	1	1	1	1	1	1	1	1	17
1	1	1	1	1	1	1	1	1	1	1	1	1	1	1	1	1	17
1	1	1	1	1	1	1	1	1	1	1	1	1	1	1	1	1	17
1	1	1	1	1	1	1	1	1	1	1	1	1	1	1	1	1	17
1	1	1	1	1	1	1	1	1	1	1	1	1	1	1	1	1	17
1	1	1	1	1	1	1	1	1	1	1	1	1	1	1	1	1	17
1	1	1	1	1	1	1	1	1	1	1	1	1	1	1	1	1	17
1	1	1	1	1	1	1	1	1	1	1	1	1	1	1	1	1	17
1	1	1	1	1	1	1	1	1	1	1	1	1	1	1	1	1	17
1	1	1	1	1	1	1	1	1	1	1	1	1	1	1	1	1	17
1	1	1	1	1	1	1	1	1	1	1	1	1	1	1	1	1	17
1	1	1	1	1	1	1	1	1	1	1	1	1	1	1	1	1	17
1	1	1	1	1	1	1	1	1	1	1	1	1	1	1	1	1	17
1	1	1	1	1	1	1	1	1	1	1	1	1	1	1	1	1	17
1	1	1	1	1	1	1	1	1	1	1	1	1	1	1	1	1	17
1	1	1	1	1	1	1	1	1	1	1	1	1	1	1	1	1	17
1	1	1	1	1	1	1	1	1	1	1	1	1	1	1	1	1	17
1	1	1	1	1	1	1	1	1	1	1	1	1	1	1	1	1	17
1	1	1	1	1	1	1	1	1	1	1	1	1	1	1	1	1	17
1	1	1	1	1	1	1	1	1	1	1	1	1	1	1	1	1	17
1	1	1	1	1	1	1	1	1	1	1	1	1	1	1	1	1	17
1	1	1	1	1	1	1	1	1	1	1	1	1	1	1	1	1	17
1	1	1	1	1	1	1	1	1	1	1	1	1	1	1	1	1	17
1	1	1	1	1	1	1	1	1	1	1	1	1	1	1	1	1	17
1	1	1	1	1	1	1	1	1	1	1	1	1	1	1	1	1	17
1	1	1	1	1	1	1	1	1	1	1	1	1	1	1	1	1	17
1	1	1	1	1	1	1	1	1	1	1	1	1	1	1	1	1	17
1	1	1	1	1	1	1	1	1	1	1	1	1	1	1	1	1	17
1	1	1	1	1	1	1	1	1	1	1	1	1	1	1	1	1	17
1	1	1	1	1	1	1	1	1	1	1	1	1	1	1	1	1	17
1	1	1	1	1	1	1	1	1	1	1	1	1	1	1	1	1	17
1	1	1	1	1	1	1	1	1	1	1	1	1	1	1	1	1	17
1	1	1	1	1	1	1	1	1	1	1	1	1	1	1	1	1	17
1	1	1	1	1	1	1	1	1	1	1	1	1	1	1	1	1	17
1	1	1	1	1	1	1	1	1	1	1	1	1	1	1	1	1	17
1	1	1	1	1	1	1	1	1	1	1	1	1	1	1	1	1	17
1	1	1	1	1	1	1	1	1	1	1	1	1	1	1	1	1	17
1	1	1	1	1	1	1	1	1	1	1	1	1	1	1	1	1	17
1	1	1	1	1	1	1	1	1	1	1	1	1	1	1	1	1	17
1	1	1	1	1	1	1	1	1	1	1	1	1	1	1	1	1	17
1	1	1	1	1	1	1	1	1	1	1	1	1	1	1	1	1	17
1	1	1	1	1	1	1	1	1	1	1	1	1	1	1	1	1	17
1	1	1	1	1	1	1	1	1	1	1	1	1	1	1	1	1	17
1	1	1	1	1	1	1	1	1	1	1	1	1	1	1	1	1	17
1	1	1	1	1	1	1	1	1	1	1	1	1	1	1	1	1	17
1	1	1	1	1	1	1	1	1	1	1	1	1	1	1	1	1	17
1	1	1	1	1	1	1	1	1	1	1	1	1	1	1	1	1	17
1	1	1	1	1	1	1	1	1	1	1	1	1	1	1	1	1	17
1	1	1	1	1	1	1	1	1	1	1	1	1	1	1	1	1	17
1	1	1	1	1	1	1	1	1	1	1	1	1	1	1	1	1	17
1	1	1	1	1	1	1	1	1	1	1	1	1	1	1	1	1	17
1	1	1	1	1	1	1	1	1	1	1	1	1	1	1	1	1	17
1	1	1	1	1	1	1	1	1	1	1	1	1	1	1	1	1	17
1	1	1	1	1	1	1	1	1	1	1	1	1	1	1	1	1	17
1	1	1	1	1	1	1	1	1	1	1	1	1	1	1	1	1	17
1	1	1	1	1	1	1	1	1	1	1	1	1	1	1	1	1	17
1	1	1	1	1	1	1	1	1	1	1	1	1	1	1	1	1	17
1	1	1	1	1	1	1	1	1	1	1	1	1	1	1	1	1	17
1	1	1	1	1	1	1	1	1	1	1	1	1	1	1	1	1	17
1	1	1	1	1	1	1	1	1	1	1	1	1	1	1	1	1	17
1	1	1	1	1	1	1	1	1	1	1	1	1	1	1	1	1	17
1	1	1	1	1	1	1	1	1	1	1	1	1	1	1	1	1	17
1	1	1	1	1	1	1	1	1	1	1	1	1	1	1	1	1	17
1	1	1	1	1	1	1	1	1	1	1	1	1	1	1	1	1	17
1	1	1	1	1	1	1	1	1	1	1	1	1	1	1	1	1	17
1	1	1	1	1	1	1	1	1	1	1	1	1	1	1	1	1	17
1	1	1	1	1	1	1	1	1	1	1	1	1	1	1	1	1	17
1	1	1	1	1	1	1	1	1	1	1	1	1	1	1	1	1	17
1	1	1	1	1	1	1	1	1	1	1	1	1	1	1	1	1	17
1	1	1	1	1	1	1	1	1	1	1	1	1	1	1	1	1	17
1	1	1	1	1	1	1	1	1	1	1	1	1	1	1	1	1	17
1	1	1	1	1	1	1	1	1	1	1	1	1	1	1	1	1	17
1	1	1	1	1	1	1	1	1	1	1	1	1	1	1	1	1	17
1	1	1	1	1	1	1	1	1	1	1	1	1	1	1	1	1	17
1	1	1	1	1	1	1	1	1	1	1	1	1	1	1	1	1	17
1	1	1	1	1	1	1	1	1	1	1	1	1	1	1	1	1	17
1	1	1	1	1	1	1	1	1	1	1	1	1	1	1	1	1	17
1	1	1	1	1	1	1	1	1	1	1	1	1	1	1	1	1	17
1	1	1	1	1	1	1	1	1	1	1	1	1	1	1	1	1	17
1	1	1	1	1	1	1	1	1	1	1	1	1	1	1	1	1	17
1	1	1	1	1	1	1	1	1	1	1	1	1	1	1	1	1	17
1	1	1	1	1	1	1	1	1	1	1	1	1	1	1	1	1	17
1	1	1	1	1	1	1	1	1	1	1	1	1	1	1	1	1	17
1	1	1	1	1	1	1	1	1	1	1	1	1	1	1	1	1	17
1	1	1	1	1	1	1	1	1	1	1	1	1	1	1	1	1	17
1	1	1	1	1	1	1	1	1	1	1	1	1	1	1	1	1	17
1	1	1	1	1	1	1	1	1	1	1	1	1	1	1	1	1	17
1	1	1	1	1	1	1	1	1	1	1	1	1	1	1	1	1	17
1	1	1	1	1	1	1	1	1	1	1	1	1	1	1	1	1	17
1	1	1	1	1	1	1	1	1	1	1	1	1	1	1	1	1	17
1	1	1	1	1	1	1	1	1	1	1	1	1	1	1	1	1	17
1	1	1	1	1	1	1	1	1	1	1	1	1	1	1	1	1	17
1	1	1	1	1	1	1	1	1	1	1	1	1	1	1	1	1	17
1	1	1	1	1	1	1	1	1	1	1	1	1	1	1	1	1	17
1	1	1	1	1	1	1	1	1	1	1	1	1	1	1	1	1	17
1	1	1	1	1	1	1	1	1	1	1	1	1	1	1	1	1	17
1	1	1	1	1	1	1	1	1	1	1	1	1	1	1	1	1	17
1	1	1	1	1	1	1	1	1	1	1	1	1	1	1	1	1	17
1	1	1	1	1	1	1	1	1	1	1	1	1	1	1	1	1	17
1	1	1	1	1	1	1	1	1	1	1	1	1	1	1	1	1	17
1	1	1	1	1	1	1	1	1	1	1	1	1	1	1	1	1	17
1	1	1	1	1	1	1	1	1	1	1	1	1	1	1	1	1	17
1	1	1	1	1	1	1	1	1	1	1	1	1	1	1	1	1	17
1	1	1	1	1	1	1	1	1	1	1	1	1	1	1	1	1	17
1	1	1	1	1	1	1	1	1	1	1	1	1	1	1	1	1	17
1	1	1	1	1	1	1	1	1	1	1	1	1	1	1	1	1	17
1	1	1	1	1	1	1	1	1	1	1	1	1	1	1	1	1	17
1	1	1	1	1	1	1	1	1	1	1	1	1	1	1	1	1	17
1	1	1	1	1	1	1	1	1	1	1	1	1	1	1	1	1	17
1	1	1	1	1	1	1	1	1	1	1	1	1	1	1	1	1	17
1	1	1	1	1	1	1	1	1	1	1	1	1	1	1	1	1	17
1	1	1	1	1	1	1	1	1	1	1	1	1	1	1	1	1	17
1	1	1	1	1	1	1	1	1	1	1	1	1	1	1	1	1	17
1	1	1	1	1	1	1	1	1	1	1	1	1	1	1	1	1	17
1	1	1	1	1	1	1	1	1	1	1	1	1	1	1	1	1	17
1	1	1	1	1	1	1	1	1	1	1	1	1	1	1	1	1	17
1	1	1	1	1	1	1	1	1	1	1	1	1	1	1	1	1	17
1	1	1	1	1	1	1	1	1	1	1	1	1	1	1	1	1	17
1	1	1	1	1	1	1	1	1	1	1	1	1	1	1	1	1	17
1	1	1	1	1	1	1	1	1	1	1	1	1	1	1	1	1	17
1	1	1	1	1	1	1	1	1	1	1	1	1	1	1	1	1	17
1	1	1	1	1	1	1	1	1	1	1	1	1	1	1	1	1	17
1	1	1	1	1	1	1	1	1	1	1	1	1	1	1	1	1	17
1	1	1	1	1	1	1	1	1	1	1	1	1	1	1	1	1	17
1	1	1	1	1	1	1	1	1	1	1	1	1	1	1	1	1	17
1	1	1	1	1	1	1	1	1	1	1	1	1	1	1	1	1	17
1	1	1	1	1	1	1	1	1	1	1	1	1	1	1	1	1	17
1	1	1	1	1	1	1	1	1	1	1	1	1	1	1	1	1	17
1	1	1	1	1	1	1	1	1	1	1	1	1	1	1	1	1	17
1	1	1	1	1	1	1	1	1	1	1	1	1	1	1	1	1	17
1	1	1	1	1	1	1	1	1	1	1	1	1	1	1	1	1	17
1	1	1	1	1	1	1	1	1	1	1	1	1	1	1	1	1	17
1	1	1	1	1	1	1	1	1	1	1	1	1	1	1	1	1	17
1	1	1	1	1	1	1	1	1	1	1	1	1	1	1	1	1	17
1	1	1	1	1	1	1	1	1	1	1	1	1	1	1	1	1	17
1	1	1	1	1	1	1	1	1	1	1	1	1	1	1	1	1	17
1	1	1	1	1	1	1	1	1	1	1	1	1	1	1	1	1	17
1	1	1	1	1	1	1	1	1	1	1	1	1	1	1	1	1	17
1	1	1	1	1	1	1	1	1	1	1	1	1	1	1	1	1	17
1	1	1	1	1	1	1	1	1	1	1	1	1	1	1	1	1	17
1	1	1	1	1	1	1	1	1	1	1	1	1	1	1	1	1	17
1	1	1	1	1	1	1	1	1	1	1	1	1	1	1	1	1	17
1	1	1	1	1	1	1	1	1	1	1	1	1	1	1	1	1	17
1	1	1	1	1	1	1	1	1	1	1	1	1	1	1	1	1	17
1	1	1	1	1	1	1	1	1	1	1	1	1	1	1	1	1	17
1	1	1	1	1	1	1	1	1	1	1	1	1	1	1	1	1	17
1	1	1	1	1	1	1	1	1	1	1	1	1	1	1	1	1	17
1	1	1	1	1	1	1	1	1	1	1	1	1	1	1	1	1	17
1	1	1	1	1	1	1	1	1	1	1	1	1	1	1	1	1	17
1	1	1	1	1	1	1	1	1	1	1	1	1	1	1	1	1	17
1	1	1	1	1	1	1	1	1	1	1	1	1	1	1	1	1	17
1	1	1	1	1	1	1	1	1	1	1	1	1	1	1	1	1	17
1	1	1	1	1	1	1	1	1	1	1	1	1	1	1	1	1	17
1	1	1	1	1	1	1	1	1	1	1	1	1	1	1	1	1	17
1	1	1	1	1	1	1	1	1	1	1	1	1	1	1	1	1	17
1	1	1	1	1	1	1	1	1	1	1	1	1	1	1	1	1	17
1	1	1	1	1	1	1	1	1	1	1	1	1	1	1	1	1	17
1	1	1	1	1	1	1	1	1	1	1	1	1	1	1	1	1	17
1	1	1	1	1	1	1	1	1	1	1	1	1	1	1	1	1	17
1	1	1	1	1	1	1	1	1	1	1	1	1	1	1	1	1	17
1	1	1	1	1	1	1	1	1	1	1	1	1	1	1	1	1	17
1	1	1	1	1	1	1	1	1	1	1	1	1	1	1	1	1	17
1	1	1	1	1	1	1	1	1	1	1	1	1	1	1	1	1	17
1	1	1	1	1	1	1	1	1	1	1	1	1	1	1	1	1	17
1	1	1	1	1	1	1	1	1	1	1	1	1	1	1	1	1	17
1	1	1	1	1	1	1	1	1	1	1	1	1	1	1	1	1	17
1	1	1	1	1	1	1	1	1	1	1	1	1	1	1	1	1	17
1	1	1	1	1	1	1	1	1	1	1	1	1	1	1	1	1	17
1	1	1	1	1	1	1	1	1	1	1	1	1	1	1	1	1	17
1	1	1	1	1	1	1	1	1	1	1	1	1	1	1	1	1	17
1	1	1	1	1	1	1	1	1	1	1	1	1	1	1	1	1	17
1	1	1	1	1	1	1	1	1	1	1	1	1	1	1	1	1	17
1	1	1	1	1	1	1	1	1	1	1	1	1	1	1	1	1	17
1	1	1	1	1	1	1	1	1	1	1	1	1	1	1	1	1	17
1	1	1	1	1	1	1	1	1	1	1	1	1	1	1	1	1	17
1	1	1	1	1	1	1	1	1	1	1	1	1	1	1	1	1	17
1	1	1	1	1	1	1	1	1	1	1	1	1	1	1	1	1	17
1	1	1	1	1	1	1	1	1	1	1	1	1	1	1	1	1	17
1	1	1	1	1	1	1	1	1	1	1	1	1	1	1	1	1	17
1	1	1	1	1	1	1	1	1	1	1	1	1	1	1	1	1	17
1	1	1	1	1	1	1	1	1	1	1	1	1	1	1	1	1	17
1	1	1	1	1	1	1	1	1	1	1	1	1	1	1	1	1	17
1	1	1	1	1	1	1	1	1	1	1	1	1	1	1	1	1	17
1	1	1	1	1	1	1	1	1	1	1	1	1	1	1	1	1	17
1	1	1	1	1	1	1	1	1	1	1	1	1	1	1	1	1	17
1	1	1	1	1	1	1	1	1	1	1	1	1	1	1	1	1	17
1	1	1	1	1	1	1	1	1	1	1	1	1	1	1	1	1	17
1	1	1	1	1	1	1	1	1	1	1	1	1	1	1	1	1	17
1	1	1	1	1	1	1	1	1	1	1	1	1	1	1	1	1	17
1	1	1	1	1	1	1	1	1	1	1	1	1	1	1	1	1	17
1	1	1	1	1	1	1	1	1	1	1	1	1	1	1	1	1	17
1	1	1	1	1	1	1	1	1	1	1	1	1	1	1	1	1	17
1	1	1	1	1	1	1	1	1	1	1	1	1	1	1	1	1	17
1	1	1	1	1	1	1	1	1	1	1	1	1	1	1	1	1	17
1	1	1	1	1	1	1	1	1	1	1	1	1	1	1	1	1	17
1	1	1	1	1	1	1	1	1	1	1	1	1	1	1	1	1	17
1	1	1	1	1	1	1	1	1	1	1	1	1	1	1	1	1	17
1	1	1	1	1	1	1	1	1	1	1	1	1	1	1	1	1	17
1	1	1	1	1	1	1	1	1	1	1	1	1	1	1	1	1	17
1	1	1	1	1	1	1	1	1	1	1	1	1	1	1	1	1	17
1	1	1	1	1	1	1	1	1	1	1	1	1	1	1	1	1	17
1	1	1	1	1	1	1	1	1	1	1	1	1	1	1	1	1	17
1	1	1	1	1	1	1	1	1	1	1	1	1	1	1	1	1	17
1	1	1	1	1	1	1	1	1	1	1	1	1	1	1	1	1	17
1	1	1	1	1	1	1	1	1	1	1	1	1	1	1	1	1	17
1	1	1	1	1	1	1	1	1	1	1	1	1	1	1	1	1	17
1	1	1	1	1	1	1	1	1	1	1	1	1	1	1	1	1	17
1	1	1	1	1	1	1	1	1	1	1	1	1	1	1	1	1	17
1	1	1	1	1	1	1	1	1	1	1	1	1	1	1	1	1	17
1	1	1	1	1	1	1	1	1	1	1	1	1	1	1	1	1	17
1	1	1	1	1	1	1	1	1	1	1	1	1	1	1	1	1	17
1	1	1	1	1	1	1	1	1	1	1	1	1	1	1	1	1	17
1	1	1	1	1	1	1	1	1	1	1	1	1	1	1	1	1	17
1	1	1	1	1	1	1	1	1	1	1	1	1	1	1	1	1	17
1	1	1	1	1	1	1	1	1	1	1	1	1	1	1	1	1	17
1	1	1	1	1	1	1	1	1	1	1	1	1	1	1	1	1	17
1	1	1	1	1	1	1	1	1	1	1	1	1	1	1	1	1	17
1	1	1	1	1	1	1	1	1	1	1	1	1	1	1	1	1	17
1	1	1	1	1	1	1	1	1	1	1	1	1	1	1	1	1	17
1	1	1	1	1	1	1	1	1	1	1	1	1	1	1	1	1	17
1	1	1	1	1	1	1	1	1	1	1	1	1	1	1	1	1	17
1	1	1	1	1	1	1	1	1	1	1	1	1	1	1	1	1	17
1	1	1	1	1	1	1	1	1	1	1	1	1	1	1	1	1	17
1	1	1	1	1	1	1	1	1	1	1	1	1	1	1	1	1	17
1	1	1	1	1	1	1	1	1	1	1	1	1	1	1	1	1	17
1	1	1	1	1	1	1	1	1	1	1	1	1	1	1	1	1	17
1	1	1	1	1	1	1	1	1	1	1	1	1	1	1	1	1	17
1	1	1	1	1	1	1	1	1	1	1	1	1	1	1	1	1	17
1	1	1	1	1	1	1	1	1	1	1	1	1	1	1	1	1	17
1	1	1	1	1	1	1	1	1	1	1	1	1	1	1	1	1	17
1	1	1	1	1	1	1	1	1	1	1	1	1	1	1	1	1	17
1	1	1	1	1	1	1	1	1	1	1	1	1	1	1	1	1	17
1	1	1	1	1	1	1	1	1	1	1	1	1	1	1	1	1	17
1	1	1	1	1	1	1	1	1	1	1	1	1	1	1	1	1	17
1	1	1	1	1	1	1	1	1	1	1	1	1	1	1	1	1	17
1	1	1	1	1	1	1	1	1	1	1	1	1	1	1	1	1	17
1	1	1	1	1	1	1	1	1	1	1	1	1	1	1	1	1	17
1	1	1	1	1	1	1	1	1	1	1	1	1	1	1	1	1	17
1	1	1	1	1	1	1	1	1	1	1	1	1	1	1	1	1	17
1	1	1	1	1	1	1	1	1	1	1	1	1	1	1	1	1	17
1	1	1	1	1	1	1	1	1	1	1	1	1	1	1	1	1	17
1	1	1	1	1	1	1	1	1	1	1	1	1	1	1	1	1	17
1	1	1	1	1	1	1	1	1	1	1	1	1	1	1	1	1	17
1	1	1	1	1	1	1	1	1	1	1	1	1	1	1	1	1	17
1	1	1	1	1	1	1	1	1	1	1	1	1	1	1	1	1	17
1	1	1	1	1	1	1	1	1	1	1	1	1	1	1	1	1	17
1	1	1	1	1	1	1	1	1	1	1	1	1	1	1	1	1	17
1	1	1	1	1	1	1	1	1	1	1	1	1	1	1	1	1	17
1	1	1	1	1	1	1	1	1	1	1	1	1	1	1	1	1	17
1	1	1	1	1	1	1	1	1	1	1	1	1	1	1	1	1	17
1	1	1	1	1	1	1	1	1	1	1	1	1	1	1	1	1	17
1	1	1	1	1	1	1	1	1	1	1	1	1	1	1	1	1	17
1	1	1	1	1	1	1	1	1	1	1	1	1	1	1	1	1	17
1	1	1	1	1	1	1	1	1	1	1	1	1	1	1	1	1	17
1	1	1	1	1	1	1	1	1	1	1	1	1	1	1	1	1	17
1	1	1	1	1	1	1	1	1	1	1	1	1	1	1	1	1	17
1	1	1	1	1	1	1	1	1	1	1	1	1	1	1	1	1	17
1	1	1	1	1	1	1	1	1	1	1	1	1	1	1	1	1	17
1	1	1	1	1	1	1	1	1	1	1	1	1	1	1	1	1	17
1	1	1	1	1	1	1	1	1	1	1	1	1	1	1	1	1	17
1	1	1	1	1	1	1	1	1	1	1	1	1	1	1	1	1	17
1	1	1	1	1	1	1	1	1	1	1	1	1	1	1	1	1	17
1	1	1	1	1	1	1	1	1	1	1	1	1	1	1	1	1	17
1	1	1	1	1	1	1	1	1	1	1	1	1	1	1	1	1	17
1	1	1	1	1	1	1	1	1	1	1	1	1	1	1	1	1	17
1	1	1	1	1	1	1	1	1	1	1	1	1	1	1	1	1	17
1	1	1	1	1	1	1	1	1	1	1	1	1	1	1	1	1	17
1	1	1	1	1	1	1	1	1	1	1	1	1	1	1	1	1	17
1	1	1	1	1	1	1	1	1	1	1	1	1	1	1	1	1	17
1	1	1	1	1	1	1	1	1	1	1	1	1	1	1	1	1	17
1	1	1	1	1	1	1	1	1	1	1	1	1	1	1	1	1	17
1	1	1	1	1	1	1	1	1	1	1	1	1	1	1	1	1	17
1	1	1	1	1	1	1	1	1	1	1	1	1	1	1	1	1	17
1	1	1	1	1	1	1	1	1	1	1	1	1	1	1	1	1	17
1	1	1	1	1	1	1	1	1	1	1	1	1	1	1	1	1	17
1	1	1	1	1	1	1	1	1	1	1	1	1	1	1	1	1	17
1	1	1	1	1	1	1	1	1	1	1	1	1	1	1	1	1	17
1	1	1	1	1	1	1	1	1	1	1	1	1	1	1	1	1	17
1	1	1	1	1	1	1	1	1	1	1	1	1	1	1	1	1	17
1	1	1	1	1	1	1	1	1	1	1	1	1	1	1	1	1	17
1	1	1	1	1	1	1	1	1	1	1	1	1	1	1	1	1	17
1	1	1	1	1	1	1	1	1	1	1	1	1	1	1	1	1	17
1	1	1	1	1	1	1	1	1	1	1	1	1	1	1	1	1	17
1	1	1	1	1	1	1	1	1	1	1	1	1	1	1	1	1	17
1	1	1	1	1	1	1	1	1	1	1	1	1	1	1	1	1	17
1	1	1	1	1	1	1	1	1	1	1	1	1	1	1	1	1	17
1	1	1	1	1	1	1	1	1	1	1	1	1	1	1	1	1	17
1	1	1	1	1	1	1	1	1	1	1	1	1	1	1	1	1	17
1	1	1	1	1	1	1	1	1	1	1	1	1	1	1	1	1	17
1	1	1	1	1	1	1	1	1	1	1	1	1	1	1	1	1	17
1	1	1	1	1	1	1	1	1	1	1	1	1	1	1	1	1	17
1	1	1	1	1	1	1	1	1	1	1	1	1	1	1	1	1	17
1	1	1	1	1	1	1	1	1	1	1	1	1	1	1	1	1	17
1	1	1	1	1	1	1	1	1	1	1	1	1	1	1	1	1	17
1	1	1	1	1	1	1	1	1	1	1	1	1	1	1	1	1	17
1	1	1	1	1	1	1	1	1	1	1	1	1	1	1	1	1	17
1	1	1	1	1	1	1	1	1	1	1	1	1	1	1	1	1	17
1	1	1	1	1	1	1	1	1	1	1	1	1	1	1	1	1	17
1	1	1	1	1	1	1	1	1	1	1	1	1	1	1	1	1	17
1	1	1	1	1	1	1	1	1	1	1	1	1	1	1	1	1	17
1	1	1	1	1	1	1	1	1	1	1	1	1	1	1	1	1	17
1	1	1	1	1	1	1	1	1	1	1	1	1	1	1	1	1	17
1	1	1	1	1	1	1	1	1	1	1	1	1	1	1	1	1	17
1	1	1	1	1	1	1	1	1	1	1	1	1	1	1	1	1	17
1	1	1	1	1	1	1	1	1	1	1	1	1	1	1	1	1	17
1	1	1	1	1	1	1	1	1	1	1	1	1	1	1	1	1	17
1	1	1	1	1	1	1	1	1	1	1	1	1	1	1	1	1	17
1	1	1	1	1	1	1	1	1	1	1	1	1	1	1	1	1	17
1	1	1	1	1	1	1	1	1	1	1	1	1	1	1	1	1	17
1	1	1	1	1	1	1	1	1	1	1	1	1	1	1	1	1	17
1	1	1	1	1	1	1	1	1	1	1	1	1	1	1	1	1	17
1	1	1	1	1	1	1	1	1	1	1	1	1	1	1	1	1	17
1	1	1	1	1	1	1	1	1	1	1	1	1	1	1	1	1	17
1	1	1	1	1	1	1	1	1	1	1	1	1	1	1	1	1	17
1	1	1	1	1	1	1	1	1	1	1	1	1	1	1	1	1	17
1	1	1	1	1	1	1	1	1	1	1	1	1	1	1	1	1	17
1	1	1	1	1	1	1	1	1	1	1	1	1	1	1	1	1	17
1	1	1	1	1	1	1	1	1	1	1	1	1	1	1	1	1	17
1	1	1	1	1	1	1	1	1	1	1	1	1	1	1	1	1	17
1	1	1	1	1	1	1	1	1	1	1	1	1	1	1	1	1	17
1	1	1	1	1	1	1	1	1	1	1	1	1	1	1	1	1	17
1	1	1	1	1	1	1	1	1	1	1	1	1	1	1	1	1	17
1	1	1	1	1	1	1	1	1	1	1	1	1	1	1	1	1	17
1	1	1	1	1	1	1	1	1	1	1	1	1	1	1	1	1	17
1	1	1	1	1	1	1	1	1	1	1	1	1	1	1	1	1	17
1	1	1	1	1	1	1	1	1	1	1	1	1	1	1	1	1	17
1	1	1	1	1	1	1	1	1	1	1	1	1	1	1	1	1	17
1	1	1	1	1	1	1	1	1	1	1	1	1	1	1	1	1	17
1	1	1	1	1	1	1	1	1	1	1	1	1	1	1	1	1	17
1	1	1	1	1	1	1	1	1	1	1	1	1	1	1	1	1	17
1	1	1	1	1	1	1	1	1	1	1	1	1	1	1	1	1	17
1	1	1	1	1	1	1	1	1	1	1	1	1	1	1	1	1	17
1	1	1	1	1	1	1	1	1	1	1	1	1	1	1	1	1	17
1	1	1	1	1	1	1	1	1	1	1	1	1	1	1	1	1	17
1	1	1	1	1	1	1	1	1	1	1	1	1	1	1	1	1	17
1	1	1	1	1	1	1	1	1	1	1	1	1	1	1	1	1	17
1	1	1	1	1	1	1	1	1	1	1	1	1	1	1	1	1	17
1	1	1	1	1	1	1	1	1	1	1	1	1	1	1	1	1	17
1	1	1	1	1	1	1	1	1	1	1	1	1	1	1	1	1	17
1	1	1	1	1	1	1	1	1	1	1	1	1	1	1	1	1	17
1	1	1	1	1	1	1	1	1	1	1	1	1	1	1	1	1	17
1	1	1	1	1	1	1	1	1	1	1	1	1	1	1	1	1	17
1	1	1	1	1	1	1	1	1	1	1	1	1	1	1	1	1	17
1	1	1	1	1	1	1	1	1	1	1	1	1	1	1	1	1	17
1	1	1	1	1	1	1	1	1	1	1	1	1	1	1	1	1	17
1	1	1	1	1	1	1	1	1	1	1	1	1	1	1	1	1	17
1	1	1	1	1	1	1	1	1	1	1	1	1	1	1	1	1	17
1	1	1	1	1	1	1	1	1	1	1	1	1	1	1	1	1	17
1	1	1	1	1	1	1	1	1	1	1	1	1	1	1	1	1	17
1	1	1	1	1	1	1	1	1	1	1	1	1	1	1	1	1	17
1	1	1	1	1	1	1	1	1	1	1	1	1	1	1	1	1	17
1	1	1	1	1	1	1	1	1	1	1	1	1	1	1	1	1	17
1	1	1	1	1	1	1	1	1	1	1	1	1	1	1	1	1	17
1	1	1	1	1	1	1	1	1	1	1	1	1	1	1	1	1	17
1	1	1	1	1	1	1	1	1	1	1	1	1	1	1	1	1	17
1	1	1	1	1	1	1	1	1	1	1	1	1	1	1	1	1	17
1	1	1	1	1	1	1	1	1	1	1	1	1	1	1	1	1	17
1	1	1	1	1	1	1	1	1	1	1	1	1	1	1	1	1	17
1	1	1	1	1	1	1	1	1	1	1	1	1	1	1	1	1	17
1	1	1	1	1	1	1	1	1	1	1	1	1	1	1	1	1	17
1	1	1	1	1	1	1	1	1	1	1	1	1	1	1	1	1	17
1	1	1	1	1	1	1	1	1	1	1	1	1	1	1	1	1	17
1	1	1	1	1	1	1	1	1	1	1	1	1	1	1	1	1	17
1	1	1	1	1	1	1	1	1	1	1	1	1	1	1	1	1	17
1	1	1	1	1	1	1	1	1	1	1	1	1	1	1	1	1	17
1	1	1	1	1	1	1	1	1	1	1	1	1	1	1	1	1	17
1	1	1	1	1	1	1	1	1	1	1	1	1	1	1	1	1	17
1	1	1	1	1	1	1	1	1	1	1	1	1	1	1	1	1	17
1	1	1	1	1	1	1	1	1	1	1	1	1	1	1	1	1	17
1	1	1	1	1	1	1	1	1	1	1	1	1	1	1	1	1	17
1	1	1	1	1	1	1	1	1	1	1	1	1	1	1	1	1	17
1	1	1	1	1	1	1	1	1	1	1	1	1	1	1	1	1	17
1	1	1	1	1	1	1	1	1	1	1	1	1	1	1	1	1	17
1	1	1	1	1	1	1	1	1	1	1	1	1	1	1	1	1	17
1	1	1	1	1	1	1	1	1	1	1	1	1	1	1	1	1	17
1	1	1	1	1	1	1	1	1	1	1	1	1	1	1	1	1	17
1	1	1	1	1	1	1	1	1	1	1	1	1	1	1	1	1	17
1	1	1	1	1	1	1	1	1	1	1	1	1	1	1	1	1	17
1	1	1	1	1	1	1	1	1	1	1	1	1	1	1	1	1	17
1	1	1	1	1	1	1	1	1	1	1	1	1	1	1	1	1	17
1	1	1	1	1	1	1	1	1	1	1	1	1	1	1	1	1	17
1	1	1	1	1	1	1	1	1	1	1	1	1	1	1	1	1	17
1	1	1	1	1	1	1	1	1	1	1	1	1	1	1	1	1	17
1	1	1	1	1	1	1	1	1	1	1	1	1	1	1	1	1	17
1	1	1	1	1	1	1	1	1	1	1	1	1	1	1	1	1	17
1	1	1	1	1	1	1	1	1	1	1	1	1	1	1	1	1	17
1	1	1	1	1	1	1	1	1	1	1	1	1	1	1	1	1	17
1	1	1	1	1	1	1	1	1	1	1	1	1	1	1	1	1	17
1	1	1	1	1	1	1	1	1	1	1	1	1	1	1	1	1	17
1	1	1	1	1	1	1	1	1	1	1	1	1	1	1	1	1	17
1	1	1	1	1	1	1	1	1	1	1	1	1	1	1	1	1	17
1	1	1	1	1	1	1	1	1	1	1	1	1	1	1	1	1	17
1	1	1	1	1	1	1	1	1	1	1	1	1	1	1	1	1	17
1	1	1	1	1	1	1	1	1	1	1	1	1	1	1	1	1	17
1	1	1	1	1	1	1	1	1	1	1	1	1	1	1	1	1	17
1	1	1	1	1	1	1	1	1	1	1	1	1	1	1	1	1	17
1	1	1	1	1	1	1	1	1	1	1	1	1	1	1	1	1	17
1	1	1	1	1	1	1	1	1	1	1	1	1	1	1	1	1	17
1	1	1	1	1	1	1	1	1	1	1	1	1	1	1	1	1	17
1	1	1	1	1	1	1	1	1	1	1	1	1	1	1	1	1	17
1	1	1	1	1	1	1	1	1	1	1	1	1	1	1	1	1	17
1	1	1	1	1	1	1	1	1	1	1	1	1	1	1	1	1	17
1	1	1	1	1	1	1	1	1	1	1	1	1	1	1	1	1	17
1	1	1	1	1	1	1	1	1	1	1	1	1	1	1	1	1	17
1	1	1	1	1	1	1	1	1	1	1	1	1	1	1	1	1	17
1	1	1	1	1	1	1	1	1	1	1	1	1	1	1	1	1	17
1	1	1	1	1	1	1	1	1	1	1	1	1	1	1	1	1	17
1	1	1	1	1	1	1	1	1	1	1	1	1	1	1	1	1	17
1	1	1	1	1	1	1	1	1	1	1	1	1	1	1	1	1	17
1	1	1	1	1	1	1	1	1	1	1	1	1	1	1	1	1	17
1	1	1	1	1	1	1	1	1	1	1	1	1	1	1	1	1	17
1	1	1	1	1	1	1	1	1	1	1	1	1	1	1	1	1	17
1	1	1	1	1	1	1	1	1	1	1	1	1	1	1	1	1	17
1	1	1	1	1	1	1	1	1	1	1	1	1	1	1	1	1	17
1	1	1	1	1	1	1	1	1	1	1	1	1	1	1	1	1	17
1	1	1	1	1	1	1	1	1	1	1	1	1	1	1	1	1	17
1	1	1	1	1	1	1	1	1	1	1	1	1	1	1	1	1	17
1	1	1	1	1	1	1	1	1	1	1	1	1	1	1	1	1	17
1	1	1	1	1	1	1	1	1	1	1	1	1	1	1	1	1	17
1	1	1	1	1	1	1	1	1	1	1	1	1	1	1	1	1	17
1	1	1	1	1	1	1	1	1	1	1	1	1	1	1	1	1	17
1	1	1	1	1	1	1	1	1	1	1	1	1	1	1	1	1	17
1	1	1	1	1	1	1	1	1	1	1	1	1	1	1	1	1	17
1	1	1	1	1	1	1	1	1	1	1	1	1	1	1	1	1	17
1	1	1	1	1	1	1	1	1	1	1	1	1	1	1	1	1	17
1	1	1	1	1	1	1	1	1	1	1	1	1	1	1	1	1	17
1	1	1	1	1	1	1	1	1	1	1	1	1	1	1	1	1	17
1	1	1	1	1	1	1	1	1	1	1	1	1	1	1	1	1	17
1	1	1	1	1	1	1	1	1	1	1	1	1	1	1	1	1	17
1	1	1	1	1	1	1	1	1	1	1	1	1	1	1	1	1	17
1	1	1	1	1	1	1	1	1	1	1	1	1	1	1	1	1	17
1	1	1	1	1	1	1	1	1	1	1	1	1	1	1	1	1	17
1	1	1	1	1	1	1	1	1	1	1	1	1	1	1	1	1	17
1	1	1	1	1	1	1	1	1	1	1	1	1	1	1	1	1	17
1	1	1	1	1	1	1	1	1	1	1	1	1	1	1	1	1	17
1	1	1	1	1	1	1	1	1	1	1	1	1	1	1	1	1	17
1	1	1	1	1	1	1	1	1	1	1	1	1	1	1	1	1	17
1	1	1	1	1	1	1	1	1	1	1	1	1	1	1	1	1	17
1	1	1	1	1	1	1	1	1	1	1	1	1	1	1	1	1	17
1	1	1	1	1	1	1	1	1	1	1	1	1	1	1	1	1	17
1	1	1	1	1	1	1	1	1	1	1	1	1	1	1	1	1	17
1	1	1	1	1	1	1	1	1	1	1	1	1	1	1	1	1	17
1	1	1	1	1	1	1	1	1	1	1	1	1	1	1	1	1	17
1	1	1	1	1	1	1	1	1	1	1	1	1	1	1	1	1	17
1	1	1	1	1	1	1	1	1	1	1	1	1	1	1	1	1	17
1	1	1	1	1	1	1	1	1	1	1	1	1	1	1	1	1	17
1	1	1	1	1	1	1	1	1	1	1	1	1	1	1	1	1	17
1	1	1	1	1	1	1	1	1	1	1	1	1	1	1	1	1	17
1	1	1	1	1	1	1	1	1	1	1	1	1	1	1	1	1	17
1	1	1	1	1	1	1	1	1	1	1	1	1	1	1	1	1	17
1	1	1	1	1	1	1	1	1	1	1	1	1	1	1	1	1	17
1	1	1	1	1	1	1	1	1	1	1	1	1	1	1	1	1	17
1	1	1	1	1	1	1	1	1	1	1	1	1	1	1	1	1	17
1	1	1	1	1	1	1	1	1	1	1	1	1	1	1	1	1	17
1	1	1	1	1	1	1	1	1	1	1	1	1	1	1	1	1	17
1	1	1	1	1	1	1	1	1	1	1	1	1	1	1	1	1	17
1	1	1	1	1	1	1	1	1	1	1	1	1	1	1	1	1	17
1	1	1	1	1	1	1	1	1	1	1	1	1	1	1	1	1	17
1	1	1	1	1	1	1	1	1	1	1	1	1	1	1	1	1	17
1	1	1	1	1	1	1	1	1	1	1	1	1	1	1	1	1	17
1	1	1	1	1	1	1	1	1	1	1	1	1	1	1	1	1	17
1	1	1	1	1	1	1	1	1	1	1	1	1	1	1	1	1	17
1	1	1	1	1	1	1	1	1	1	1	1	1	1	1	1	1	17
1	1	1	1	1	1	1	1	1	1	1	1	1	1	1	1	1	17
1	1	1	1	1	1	1	1	1	1	1	1	1	1	1	1	1	17
1	1	1	1	1	1	1	1	1	1	1	1	1	1	1	1	1	17
1	1	1	1	1	1	1	1	1	1	1	1	1	1	1	1	1	17
1	1	1	1	1	1	1	1	1	1	1	1	1	1	1	1	1	17
1	1	1	1	1	1	1	1	1	1	1	1	1	1	1	1	1	17
1	1	1	1	1	1	1	1	1	1	1	1	1	1	1	1	1	17
1	1	1	1	1	1	1	1	1	1	1	1	1	1	1	1	1	17
1	1	1	1	1	1	1	1	1	1	1	1	1	1	1	1	1	17
1	1	1	1	1	1	1	1	1	1	1	1	1	1	1	1	1	17
1	1	1	1	1	1	1	1	1	1	1	1	1	1	1	1	1	17
1	1	1	1	1	1	1	1	1	1	1	1	1	1	1	1	1	17
1	1	1	1	1	1	1	1	1	1	1	1	1	1	1	1	1	17
1	1	1	1	1	1	1	1	1	1	1	1	1	1	1	1	1	17
1	1	1	1	1	1	1	1	1	1	1	1	1	1	1	1	1	17
1	1	1	1	1	1	1	1	1	1	1	1	1	1	1	1	1	17
1	1	1	1	1	1	1	1	1	1	1	1	1	1	1	1	1	17
1	1	1	1	1	1	1	1	1	1	1	1	1	1	1	1	1	17
1	1	1	1	1	1	1	1	1	1	1	1	1	1	1	1	1	17
1	1	1	1	1	1	1	1	1	1	1	1	1	1	1	1	1	17
1	1	1	1	1	1	1	1	1	1	1	1	1	1	1	1	1	17
1	1	1	1	1	1	1	1	1	1	1	1	1	1	1	1	1	17
1	1	1	1	1	1	1	1	1	1	1	1	1	1	1	1	1	17
1	1	1	1	1	1	1	1	1	1	1	1	1	1	1	1	1	17
1	1	1	1	1	1	1	1	1	1	1	1	1	1	1	1	1	17
1	1	1	1	1	1	1	1	1	1	1	1	1	1	1	1	1	17
1	1	1	1	1	1	1	1	1	1	1	1	1	1	1	1	1	17
1	1	1	1	1	1	1	1	1	1	1	1	1	1	1	1	1	17
1	1	1	1	1	1	1	1	1	1	1	1	1	1	1	1	1	17
1	1	1	1	1	1	1	1	1	1	1	1	1	1	1	1	1	17
1	1	1	1	1	1	1	1	1	1	1	1	1	1	1	1	1	17
1	1	1	1	1	1	1	1	1	1	1	1	1	1	1	1	1	17
1	1	1	1	1	1	1	1	1	1	1	1	1	1	1	1	1	17
1	1	1	1	1	1	1	1	1	1	1	1	1	1	1	1	1	17
1	1	1	1	1	1	1	1	1	1	1	1	1	1	1	1	1	17
1	1	1	1	1	1	1	1	1	1	1	1	1	1	1	1	1	17
1	1	1	1	1	1	1	1	1	1	1	1	1	1	1	1	1	17
1	1	1	1	1	1	1	1	1	1	1	1	1	1	1	1	1	17
1	1	1	1	1	1	1	1	1	1	1	1	1	1	1	1	1	17
1	1	1	1	1	1	1	1	1	1	1	1	1	1	1	1	1	17
1	1	1	1	1	1	1	1	1	1	1	1	1	1	1	1	1	17
1	1	1	1	1	1	1	1	1	1	1	1	1	1	1	1	1	17
1	1	1	1	1	1	1	1	1	1	1	1	1	1	1	1	1	17
1	1	1	1	1	1	1	1	1	1	1	1	1	1	1	1	1	17
1	1	1	1	1	1	1	1	1	1	1	1	1	1	1	1	1	17
1	1	1	1	1	1	1	1	1	1	1	1	1	1	1	1	1	17
1	1	1	1	1	1	1	1	1	1	1	1	1	1	1	1	1	17
1	1	1	1	1	1	1	1	1	1	1	1	1	1	1	1	1	17
1	1	1	1	1	1	1	1	1	1	1	1	1	1	1	1	1	17
1	1	1	1	1	1	1	1	1	1	1	1	1	1	1	1	1	17
1	1	1	1	1	1	1	1	1	1	1	1	1	1	1	1	1	17
1	1	1	1	1	1	1	1	1	1	1	1	1	1	1	1	1	17
1	1	1	1	1	1	1	1	1	1	1	1	1	1	1	1	1	17
1	1	1	1	1	1	1	1	1	1	1	1	1	1	1	1	1	17
1	1	1	1	1	1	1	1	1	1	1	1	1	1	1	1	1	17
1	1	1	1	1	1	1	1	1	1	1	1	1	1	1	1	1	17
1	1	1	1	1	1	1	1	1	1	1	1	1	1	1	1	1	17
1	1	1	1	1	1	1	1	1	1	1	1	1	1	1	1	1	17
1	1	1	1	1	1	1	1	1	1	1	1	1	1	1	1	1	17
1	1	1	1	1	1	1	1	1	1	1	1	1	1	1	1	1	17
1	1	1	1	1	1	1	1	1	1	1	1	1	1	1	1	1	17
1	1	1	1	1	1	1	1	1	1	1	1	1	1	1	1	1	17
1	1	1	1	1	1	1	1	1	1	1	1	1	1	1	1	1	17
1	1	1	1	1	1	1	1	1	1	1	1	1	1	1	1	1	17
1	1	1	1	1	1	1	1	1	1	1	1	1	1	1	1	1	17
1	1	1	1	1	1	1	1	1	1	1	1	1	1	1	1	1	17
1	1	1	1	1	1	1	1	1	1	1	1	1	1	1	1	1	17
1	1	1	1	1	1	1	1	1	1	1	1	1	1	1	1	1	17
1	1	1	1	1	1	1	1	1	1	1	1	1	1	1	1	1	17
1	1	1	1	1	1	1	1	1	1	1	1	1	1	1	1	1	17
1	1	1	1	1	1	1	1	1	1	1	1	1	1	1	1	1	17
1	1	1	1	1	1	1	1	1	1	1	1	1	1	1	1	1	17
1	1	1	1	1	1	1	1	1	1	1	1	1	1	1	1	1	17
1	1	1	1	1	1	1	1	1	1	1	1	1	1	1	1	1	17
1	1	1	1	1	1	1	1	1	1	1	1	1	1	1	1	1	17
1	1	1	1	1	1	1	1	1	1	1	1	1	1	1	1	1	17
1	1	1	1	1	1	1	1	1	1	1	1	1	1	1	1	1	17
1	1	1	1	1	1	1	1	1	1	1	1	1	1	1	1	1	17
1	1	1	1	1	1	1	1	1	1	1	1	1	1	1	1	1	17
1	1	1	1	1	1	1	1	1	1	1	1	1	1	1	1	1	17
1	1	1	1	1	1	1	1	1	1	1	1	1	1	1	1	1	17
1	1	1	1	1	1	1	1	1	1	1	1	1	1	1	1	1	17
1	1	1	1	1	1	1	1	1	1	1	1	1	1	1	1	1	17
1	1	1	1	1	1	1	1	1	1	1	1	1	1	1	1	1	17
1	1	1	1	1	1	1	1	1	1	1	1	1	1	1	1	1	17
1	1	1	1	1	1	1	1	1	1	1	1	1	1	1	1	1	17
1	1	1	1	1	1	1	1	1	1	1	1	1	1	1	1	1	17
1	1	1	1	1	1	1	1	1	1	1	1	1	1	1	1	1	17
1	1	1	1	1	1	1	1	1	1	1	1	1	1	1	1	1	17
1	1	1	1	1	1	1	1	1	1	1	1	1	1	1	1	1	17
1	1	1	1	1	1	1	1	1	1	1	1	1	1	1	1	1	17
1	1	1	1	1	1	1	1	1	1	1	1	1	1	1	1	1	17
1	1	1	1	1	1	1	1	1	1	1	1	1	1	1	1	1	17
1	1	1	1	1	1	1	1	1	1	1	1	1	1	1	1	1	17
1	1	1	1	1	1	1	1	1	1	1	1	1	1	1	1	1	17
1	1	1	1	1	1	1	1	1	1	1	1	1	1	1	1	1	17
1	1	1	1	1	1	1	1	1	1	1	1	1	1	1	1	1	17
1	1	1	1	1	1	1	1	1	1	1	1	1	1	1	1	1	17
1	1	1	1	1	1	1	1	1	1	1	1	1	1	1	1	1	17
1	1	1	1	1	1	1	1	1	1	1	1	1	1	1	1	1	17
1	1	1	1	1	1	1	1	1	1	1	1	1	1	1	1	1	17
1	1	1	1	1	1	1	1	1	1	1	1	1	1	1	1	1	17
1	1	1	1	1	1	1	1	1	1	1	1	1	1	1	1	1	17
1	1	1	1	1	1	1	1	1	1	1	1	1	1	1	1	1	17
1	1	1	1	1	1	1	1	1	1	1	1	1	1	1	1	1	17
1	1	1	1	1	1	1	1	1	1	1	1	1	1	1	1	1	17
1	1	1	1	1	1	1	1	1	1	1	1	1	1	1	1	1	17
1	1	1	1	1	1	1	1	1	1	1	1	1	1	1	1	1	17
1	1	1	1	1	1	1	1	1	1	1	1	1	1	1	1	1	17
1	1	1	1	1	1	1	1	1	1	1	1	1	1	1	1	1	17
1	1	1	1	1	1	1	1	1	1	1	1	1	1	1	1	1	17
1	1	1	1	1	1	1	1	1	1	1	1	1	1	1	1	1	17
1	1	1	1	1	1	1	1	1	1	1	1	1	1	1	1	1	17
1	1	1	1	1	1	1	1	1	1	1	1	1	1	1	1	1	17
1	1	1	1	1	1	1	1	1	1	1	1	1	1	1	1	1	17
1	1	1	1	1	1	1	1	1	1	1	1	1	1	1	1	1	17
1	1	1	1	1	1	1	1	1	1	1	1	1	1	1	1	1	17
1	1	1	1	1	1	1	1	1	1	1	1	1	1	1	1	1	17
1	1	1	1	1	1	1	1	1	1	1	1	1	1	1	1	1	17
1	1	1	1	1	1	1	1	1	1	1	1	1	1	1	1	1	17
1	1	1	1	1	1	1	1	1	1	1	1	1	1	1	1	1	17
1	1	1	1	1	1	1	1	1	1	1	1	1	1	1	1	1	17
1	1	1	1	1	1	1	1	1	1	1	1	1	1	1	1	1	17
1	1	1	1	1	1	1	1	1	1	1	1	1	1	1	1	1	17
1	1	1	1	1	1	1	1	1	1	1	1	1	1	1	1	1	17
1	1	1	1	1	1	1	1	1	1	1	1	1	1	1	1	1	17
1	1	1	1	1	1	1	1	1	1	1	1	1	1	1	1	1	17
1	1	1	1	1	1	1	1	1	1	1	1	1	1	1	1	1	17
1	1	1	1	1	1	1	1	1	1	1	1	1	1	1	1	1	17
1	1	1	1	1	1	1	1	1	1	1	1	1	1	1	1	1	17
1	1	1	1	1	1	1	1	1	1	1	1	1	1	1	1	1	17
1	1	1	1	1	1	1	1	1	1	1	1	1	1	1	1	1	17
1	1	1	1	1	1	1	1	1	1	1	1	1	1	1	1	1	17
1	1	1	1	1	1	1	1	1	1	1	1	1	1	1	1	1	17
1	1	1	1	1	1	1	1	1	1	1	1	1	1	1	1	1	17
1	1	1	1	1	1	1	1	1	1	1	1	1	1	1	1	1	17
1	1	1	1	1	1	1	1	1	1	1	1	1	1	1	1	1	17
1	1	1	1	1	1	1	1	1	1	1	1	1	1	1	1	1	17
1	1	1	1	1	1	1	1	1	1	1	1	1	1	1	1	1	17
1	1	1	1	1	1	1	1	1	1	1	1	1	1	1	1	1	17
1	1	1	1	1	1	1	1	1	1	1	1	1	1	1	1	1	17
1	1	1	1	1	1	1	1	1	1	1	1	1	1	1	1	1	17
1	1	1	1	1	1	1	1	1	1	1	1	1	1	1	1	1	17
1	1	1	1	1	1	1	1	1	1	1	1	1	1	1	1	1	17
1	1	1	1	1	1	1	1	1	1	1	1	1	1	1	1	1	17
1	1	1	1	1	1	1	1	1	1	1	1	1	1	1	1	1	17
1	1	1	1	1	1	1	1	1	1	1	1	1	1	1	1	1	17
1	1	1	1	1	1	1	1	1	1	1	1	1	1	1	1	1	17
1	1	1	1	1	1	1	1	1	1	1	1	1	1	1	1	1	17
1	1	1	1	1	1	1	1	1	1	1	1	1	1	1	1	1	17
1	1	1	1	1	1	1	1	1	1	1	1	1	1	1	1	1	17
1	1	1	1	1	1	1	1	1	1	1	1	1	1	1	1	1	17
1	1	1	1	1	1	1	1	1	1	1	1	1	1	1	1	1	17
1	1	1	1	1	1	1	1	1	1	1	1	1	1	1	1	1	17
1	1	1	1	1	1	1	1	1	1	1	1	1	1	1	1	1	17
1	1	1	1	1	1	1	1	1	1	1	1	1	1	1	1	1	17
1	1	1	1	1	1	1	1	1	1	1	1	1	1	1	1	1	17
1	1	1	1	1	1	1	1	1	1	1	1	1	1	1	1	1	17
1	1	1	1	1	1	1	1	1	1	1	1	1	1	1	1	1	17
1	1	1	1	1	1	1	1	1	1	1	1	1	1	1	1	1	17
1	1	1	1	1	1	1	1	1	1	1	1	1	1	1	1	1	17
1	1	1	1	1	1	1	1	1	1	1	1	1	1	1	1	1	17
1	1	1	1	1	1	1	1	1	1	1	1	1	1	1	1	1	17
1	1	1	1	1	1	1	1	1	1	1	1	1	1	1	1	1	17
1	1	1	1	1	1	1	1	1	1	1	1	1	1	1	1	1	17
1	1	1	1	1	1	1	1	1	1	1	1	1	1	1	1	1	17
1	1	1	1	1	1	1	1	1	1	1	1	1	1	1	1	1	17
1	1	1	1	1	1	1	1	1	1	1	1	1	1	1	1	1	17
1	1	1	1	1	1	1	1	1	1	1	1	1	1	1	1	1	17
1	1	1	1	1	1	1	1	1	1	1	1	1	1	1	1	1	17
1	1	1	1	1	1	1	1	1	1	1	1	1	1	1	1	1	17
1	1	1	1	1	1	1	1	1	1	1	1	1	1	1	1	1	17
1	1	1	1	1	1	1	1	1	1	1	1	1	1	1	1	1	17
1	1	1	1	1	1	1	1	1	1	1	1	1	1	1	1	1	17
1	1	1	1	1	1	1	1	1	1	1	1	1	1	1	1	1	17
1	1	1	1	1	1	1	1	1	1	1	1	1	1	1	1	1	17
1	1	1	1	1	1	1	1	1	1	1	1	1	1	1	1	1	17
1	1	1	1	1	1	1	1	1	1	1	1	1	1	1	1	1	17
1	1	1	1	1	1	1	1	1	1	1	1	1	1	1	1	1	17
1	1	1	1	1	1	1	1	1	1	1	1	1	1	1	1	1	17
1	1	1	1	1	1	1	1	1	1	1	1	1	1	1	1	1	17
1	1	1	1	1	1	1	1	1	1	1	1	1	1	1	1	1	17
1	1	1	1	1	1	1	1	1	1	1	1	1	1	1	1	1	17
1	1	1	1	1	1	1	1	1	1	1	1	1	1	1	1	1	17
1	1	1	1	1	1	1	1	1	1	1	1	1	1	1	1	1	17
1	1	1	1	1	1	1	1	1	1	1	1	1	1	1	1	1	17
1	1	1	1	1	1	1	1	1	1	1	1	1	1	1	1	1	17
1	1	1	1	1	1	1	1	1	1	1	1	1	1	1	1	1	17
1	1	1	1	1	1	1	1	1	1	1	1	1	1	1	1	1	17
1	1	1	1	1	1	1	1	1	1	1	1	1	1	1	1	1	17
1	1	1	1	1	1	1	1	1	1	1	1	1	1	1	1	1	17
1	1	1	1	1	1	1	1	1	1	1	1	1	1	1	1	1	17
1	1	1	1	1	1	1	1	1	1	1	1	1	1	1	1	1	17
1	1	1	1	1	1	1	1	1	1	1	1	1	1	1	1	1	17
1	1	1	1	1	1	1	1	1	1	1	1	1	1	1	1	1	17
1	1	1	1	1	1	1	1	1	1	1	1	1	1	1	1	1	17
1	1	1	1	1	1	1	1	1	1	1	1	1	1	1	1	1	17
1	1	1	1	1	1	1	1	1	1	1	1	1	1	1	1	1	17
1	1	1	1	1	1	1	1	1	1	1	1	1	1	1	1	1	17
1	1	1	1	1	1	1	1	1	1	1	1	1	1	1	1	1	17
1	1	1	1	1	1	1	1	1	1	1	1	1	1	1	1	1	17
1	1	1	1	1	1	1	1	1	1	1	1	1	1	1	1	1	17
1	1	1	1	1	1	1	1	1	1	1	1	1	1	1	1	1	17
1	1	1	1	1	1	1	1	1	1	1	1	1	1	1	1	1	17
1	1	1	1	1	1	1	1	1	1	1	1	1	1	1	1	1	17
1	1	1	1	1	1	1	1	1	1	1	1	1	1	1	1	1	17
1	1	1	1	1	1	1	1	1	1	1	1	1	1	1	1	1	17
1	1	1	1	1	1	1	1	1	1	1	1	1	1	1	1	1	17
1	1	1	1	1	1	1	1	1	1	1	1	1	1	1	1	1	17
1	1	1	1	1	1	1	1	1	1	1	1	1	1	1	1	1	17
1	1	1	1	1	1	1	1	1	1	1	1	1	1	1	1	1	17
1	1	1	1	1	1	1	1	1	1	1	1	1	1	1	1	1	17
1	1	1	1	1	1	1	1	1	1	1	1	1	1	1	1	1	17
1	1	1	1	1	1	1	1	1	1	1	1	1	1	1	1	1	17
1	1	1	1	1	1	1	1	1	1	1	1	1	1	1	1	1	17
1	1	1	1	1	1	1	1	1	1	1	1	1	1	1	1	1	17
1	1	1	1	1	1	1	1	1	1	1	1	1	1	1	1	1	17
1	1	1	1	1	1	1	1	1	1	1	1	1	1	1	1	1	17
1	1	1	1	1	1	1	1	1	1	1	1	1	1	1	1	1	17
1	1	1	1	1	1	1	1	1	1	1	1	1	1	1	1	1	17
1	1	1	1	1	1	1	1	1	1	1	1	1	1	1	1	1	17
1	1	1	1	1	1	1	1	1	1	1	1	1	1	1	1	1	17
1	1	1	1	1	1	1	1	1	1	1	1	1	1	1	1	1	17
1	1	1	1	1	1	1	1	1	1	1	1	1	1	1	1	1	17
1	1	1	1	1	1	1	1	1	1	1	1	1	1	1	1	1	17
1	1	1	1	1	1	1	1	1	1	1	1	1	1	1	1	1	17
1	1	1	1	1	1	1	1	1	1	1	1	1	1	1	1	1	17
1	1	1	1	1	1	1	1	1	1	1	1	1	1	1	1	1	17
1	1	1	1	1	1	1	1	1	1	1	1	1	1	1	1	1	17
1	1	1	1	1	1	1	1	1	1	1	1	1	1	1	1	1	17
1	1	1	1	1	1	1	1	1	1	1	1	1	1	1	1	1	17
1	1	1	1	1	1	1	1	1	1	1	1	1	1	1	1	1	17
1	1	1	1	1	1	1	1	1	1	1	1	1	1	1	1	1	17
1	1	1	1	1	1	1	1	1	1	1	1	1	1	1	1	1	17
1	1	1	1	1	1	1	1	1	1	1	1	1	1	1	1	1	17
1	1	1	1	1	1	1	1	1	1	1	1	1	1	1	1	1	17
1	1	1	1	1	1	1	1	1	1	1	1	1	1	1	1	1	17
1	1	1	1	1	1	1	1	1	1	1	1	1	1	1	1	1	17
1	1	1	1	1	1	1	1	1	1	1	1	1	1	1	1	1	17
1	1	1	1	1	1	1	1	1	1	1	1	1	1	1	1	1	17
1	1	1	1	1	1	1	1	1	1	1	1	1	1	1	1	1	17
1	1	1	1	1	1	1	1	1	1	1	1	1	1	1	1	1	17
1	1	1	1	1	1	1	1	1	1	1	1	1	1	1	1	1	17
1	1	1	1	1	1	1	1	1	1	1	1	1	1	1	1	1	17
1	1	1	1	1	1	1	1	1	1	1	1	1	1	1	1	1	17
1	1	1	1	1	1	1	1	1	1	1	1	1	1	1	1	1	17
1	1	1	1	1	1	1	1	1	1	1	1	1	1	1	1	1	17
1	1	1	1	1	1	1	1	1	1	1	1	1	1	1	1	1	17
1	1	1	1	1	1	1	1	1	1	1	1	1	1	1	1	1	17
1	1	1	1	1	1	1	1	1	1	1	1	1	1	1	1	1	17
1	1	1	1	1	1	1	1	1	1	1	1	1	1	1	1	1	17
1	1	1	1	1	1	1	1	1	1	1	1	1	1	1	1	1	17
1	1	1	1	1	1	1	1	1	1	1	1	1	1	1	1	1	17
1	1	1	1	1	1	1	1	1	1	1	1	1	1	1	1	1	17
1	1	1	1	1	1	1	1	1	1	1	1	1	1	1	1	1	17
1	1	1	1	1	1	1	1	1	1	1	1	1	1	1	1	1	17
1	1	1	1	1	1	1	1	1	1	1	1	1	1	1	1	1	17
1	1	1	1	1	1	1	1	1	1	1	1	1	1	1	1	1	17
1	1	1	1	1	1	1	1	1	1	1	1	1	1	1	1	1	17
1	1	1	1	1	1	1	1	1	1	1	1	1	1	1	1	1	17
1	1	1	1	1	1	1	1	1	1	1	1	1	1	1	1	1	17
1	1	1	1	1	1	1	1	1	1	1	1	1	1	1	1	1	17
1	1	1	1	1	1	1	1	1	1	1	1	1	1	1	1	1	17
1	1	1	1	1	1	1	1	1	1	1	1	1	1	1	1	1	17
1	1	1	1	1	1	1	1	1	1	1	1	1	1	1	1	1	17
1	1	1	1	1	1	1	1	1	1	1	1	1	1	1	1	1	17
1	1	1	1	1	1	1	1	1	1	1	1	1	1	1	1	1	17
1	1	1	1	1	1	1	1	1	1	1	1	1	1	1	1	1	17
1	1	1	1	1	1	1	1	1	1	1	1	1	1	1	1	1	17
1	1	1	1	1	1	1	1	1	1	1	1	1	1	1	1	1	17
1	1	1	1	1	1	1	1	1	1	1	1	1	1	1	1	1	17
1	1	1	1	1	1	1	1	1	1	1	1	1	1	1	1	1	17
1	1	1	1	1	1	1	1	1	1	1	1	1	1	1	1	1	17
1	1	1	1	1	1	1	1	1	1	1	1	1	1	1	1	1	17
1	1	1	1	1	1	1	1	1	1	1	1	1	1	1	1	1	17
1	1	1	1	1	1	1	1	1	1	1	1	1	1	1	1	1	17
1	1	1	1	1	1	1	1	1	1	1	1	1	1	1	1	1	17
1	1	1	1	1	1	1	1	1	1	1	1	1	1	1	1	1	17
1	1	1	1	1	1	1	1	1	1	1	1	1	1	1	1	1	17
1	1	1	1	1	1	1	1	1	1	1	1	1	1	1	1	1	17
1	1	1	1	1	1	1	1	1	1	1	1	1	1	1	1	1	17
1	1	1	1	1	1	1	1	1	1	1	1	1	1	1	1	1	17
1	1	1	1	1	1	1	1	1	1	1	1	1	1	1	1	1	17
1	1	1	1	1	1	1	1	1	1	1	1	1	1	1	1	1	17
1	1	1	1	1	1	1	1	1	1	1	1	1	1	1	1	1	17
1	1	1	1	1	1	1	1	1	1	1	1	1	1	1	1	1	17
1	1	1	1	1	1	1	1	1	1	1	1	1	1	1	1	1	17
1	1	1	1	1	1	1	1	1	1	1	1	1	1	1	1	1	17
1	1	1	1	1	1	1	1	1	1	1	1	1	1	1	1	1	17
1	1	1	1	1	1	1	1	1	1	1	1	1	1	1	1	1	17
1	1	1	1	1	1	1	1	1	1	1	1	1	1	1	1	1	17
1	1	1	1	1	1	1	1	1	1	1	1	1	1	1	1	1	17
1	1	1	1	1	1	1	1	1	1	1	1	1	1	1	1	1	17
1	1	1	1	1	1	1	1	1	1	1	1	1	1	1	1	1	17
1	1	1	1	1	1	1	1	1	1	1	1	1	1	1	1	1	17
1	1	1	1	1	1	1	1	1	1	1	1	1	1	1	1	1	17
1	1	1	1	1	1	1	1	1	1	1	1	1	1	1	1	1	17
1	1	1	1	1	1	1	1	1	1	1	1	1	1	1	1	1	17
1	1	1	1	1	1	1	1	1	1	1	1	1	1	1	1	1	17
1	1	1	1	1	1	1	1	1	1	1	1	1	1	1	1	1	17
1	1	1	1	1	1	1	1	1	1	1	1	1	1	1	1	1	17
1	1	1	1	1	1	1	1	1	1	1	1	1	1	1	1	1	17
1	1	1	1	1	1	1	1	1	1	1	1	1	1	1	1	1	17
1	1	1	1	1	1	1	1	1	1	1	1	1	1	1	1	1	17
1	1	1	1	1	1	1	1	1	1	1	1	1	1	1	1	1	17
1	1	1	1	1	1	1	1	1	1	1	1	1	1	1	1	1	17
1	1	1	1	1	1	1	1	1	1	1	1	1	1	1	1	1	17
1	1	1	1	1	1	1	1	1	1	1	1	1	1	1	1	1	17
1	1	1	1	1	1	1	1	1	1	1	1	1	1	1	1	1	17
1	1	1	1	1	1	1	1	1	1	1	1	1	1	1	1	1	17
1	1	1	1	1	1	1	1	1	1	1	1	1	1	1	1	1	17
1	1	1	1	1	1	1	1	1	1	1	1	1	1	1	1	1	17
1	1	1	1	1	1	1	1	1	1	1	1	1	1	1	1	1	17
1	1	1	1	1	1	1	1	1	1	1	1	1	1	1	1	1	17
1	1	1	1	1	1	1	1	1	1	1	1	1	1	1	1	1	17
1	1	1	1	1	1	1	1	1	1	1	1	1	1	1	1	1	17
1	1	1	1	1	1	1	1	1	1	1	1	1	1	1	1	1	17
1	1	1	1	1	1	1	1	1	1	1	1	1	1	1	1	1	17
1	1	1	1	1	1	1	1	1	1	1	1	1	1	1	1	1	17
1	1	1	1	1	1	1	1	1	1	1	1	1	1	1	1	1	17
1	1	1	1	1	1	1	1	1	1	1	1	1	1	1	1	1	17
1	1	1	1	1	1	1	1	1	1	1	1	1	1	1	1	1	17
1	1	1	1	1	1	1	1	1	1	1	1	1	1	1	1	1	17
1	1	1	1	1	1	1	1	1	1	1	1	1	1	1	1	1	17
1	1	1	1	1	1	1	1	1	1	1	1	1	1	1	1	1	17
1	1	1	1	1	1	1	1	1	1	1	1	1	1	1	1	1	17
1	1	1	1	1	1	1	1	1	1	1	1	1	1	1	1	1	17
1	1	1	1	1	1	1	1	1	1	1	1	1	1	1	1	1	17
1	1	1	1	1	1	1	1	1	1	1	1	1	1	1	1	1	17
1	1	1	1	1	1	1	1	1	1	1	1	1	1	1	1	1	17
1	1	1	1	1	1	1	1	1	1	1	1	1	1	1	1	1	17
1	1	1	1	1	1	1	1	1	1	1	1	1	1	1	1	1	17
1	1	1	1	1	1	1	1	1	1	1	1	1	1	1	1	1	17
1	1	1	1	1	1	1	1	1	1	1	1	1	1	1	1	1	17
1	1	1	1	1	1	1	1	1	1	1	1	1	1	1	1	1	17
1	1	1	1	1	1	1	1	1	1	1	1	1	1	1	1	1	17
1	1	1	1	1	1	1	1	1	1	1	1	1	1	1	1	1	17
1	1	1	1	1	1	1	1	1	1	1	1	1	1	1	1	1	17
1	1	1	1	1	1	1	1	1	1	1	1	1	1	1	1	1	17
1	1	1	1	1	1	1	1	1	1	1	1	1	1	1	1	1	17
1	1	1	1	1	1	1	1	1	1	1	1	1	1	1	1	1	17
1	1	1	1	1	1	1	1	1	1	1	1	1	1	1	1	1	17
1	1	1	1	1	1	1	1	1	1	1	1	1	1	1	1	1	17
1	1	1	1	1	1	1	1	1	1	1	1	1	1	1	1	1	17
1	1	1	1	1	1	1	1	1	1	1	1	1	1	1	1	1	17
1	1	1	1	1	1	1	1	1	1	1	1	1	1	1	1	1	17
1	1	1	1	1	1	1	1	1	1	1	1	1	1	1	1	1	17
1	1	1	1	1	1	1	1	1	1	1	1	1	1	1	1	1	17
1	1	1	1	1	1	1	1	1	1	1	1	1	1	1	1	1	17
1	1	1	1	1	1	1	1	1	1	1	1	1	1	1	1	1	17
1	1	1	1	1	1	1	1	1	1	1	1	1	1	1	1	1	17
1	1	1	1	1	1	1	1	1	1	1	1	1	1	1	1	1	17
1	1	1	1	1	1	1	1	1	1	1	1	1	1	1	1	1	17
1	1	1	1	1	1	1	1	1	1	1	1	1	1	1	1	1	17
1	1	1	1	1	1	1	1	1	1	1	1	1	1	1	1	1	17
1	1	1	1	1	1	1	1	1	1	1	1	1	1	1	1	1	17
1	1	1	1	1	1	1	1	1	1	1	1	1	1	1	1	1	17
1	1	1	1	1	1	1	1	1	1	1	1	1	1	1	1	1	17
1	1	1	1	1	1	1	1	1	1	1	1	1	1	1	1	1	17
1	1	1	1	1	1	1	1	1	1	1	1	1	1	1	1	1	17
1	1	1	1	1	1	1	1	1	1	1	1	1	1	1	1	1	17
1	1	1	1	1	1	1	1	1	1	1	1	1	1	1	1	1	17
1	1	1	1	1	1	1	1	1	1	1	1	1	1	1	1	1	17
1	1	1	1	1	1	1	1	1	1	1	1	1	1	1	1	1	17
1	1	1	1	1	1	1	1	1	1	1	1	1	1	1	1	1	17
1	1	1	1	1	1	1	1	1	1	1	1	1	1	1	1	1	17
1	1	1	1	1	1	1	1	1	1	1	1	1	1	1	1	1	17
1	1	1	1	1	1	1	1	1	1	1	1	1	1	1	1	1	17
1	1	1	1	1	1	1	1	1	1	1	1	1	1	1	1	1	17
1	1	1	1	1	1	1	1	1	1	1	1	1	1	1	1	1	17
1	1	1	1	1	1	1	1	1	1	1	1	1	1	1	1	1	17
1	1	1	1	1	1	1	1	1	1	1	1	1	1	1	1	1	17
1	1	1	1	1	1	1	1	1	1	1	1	1	1	1	1	1	17
1	1	1	1	1	1	1	1	1	1	1	1	1	1	1	1	1	17
1	1	1	1	1	1	1	1	1	1	1	1	1	1	1	1	1	17
1	1	1	1	1	1	1	1	1	1	1	1	1	1	1	1	1	17
1	1	1	1	1	1	1	1	1	1	1	1	1	1	1	1	1	17
1	1	1	1	1	1	1	1	1	1	1	1	1	1	1	1	1	17
1	1	1	1	1	1	1	1	1	1	1	1	1	1	1	1	1	17
1	1	1	1	1	1	1	1	1	1	1	1	1	1	1	1	1	17
1	1	1	1	1	1	1	1	1	1	1	1	1	1	1	1	1	17
1	1	1	1	1	1	1	1	1	1	1	1	1	1	1	1	1	17
1	1	1	1	1	1	1	1	1	1	1	1	1	1	1	1	1	17
1	1	1	1	1	1	1	1	1	1	1	1	1	1	1	1	1	17
1	1	1	1	1	1	1	1	1	1	1	1	1	1	1	1	1	17
1	1	1	1	1	1	1	1	1	1	1	1	1	1	1	1	1	17
1	1	1	1	1	1	1	1	1	1	1	1	1	1	1	1	1	17
1	1	1	1	1	1	1	1	1	1	1	1	1	1	1	1	1	17
1	1	1	1	1	1	1	1	1	1	1	1	1	1	1	1	1	17
1	1	1	1	1	1	1	1	1	1	1	1	1	1	1	1	1	17
1	1	1	1	1	1	1	1	1	1	1	1	1	1	1	1	1	17
1	1	1	1	1	1	1	1	1	1	1	1	1	1	1	1	1	17
1	1	1	1	1	1	1	1	1	1	1	1	1	1	1	1	1	17
1	1	1	1	1	1	1	1	1	1	1	1	1	1	1	1	1	17
1	1	1	1	1	1	1	1	1	1	1	1	1	1	1	1	1	17
1	1	1	1	1	1	1	1	1	1	1	1	1	1	1	1	1	17
1	1	1	1	1	1	1	1	1	1	1	1	1	1	1	1	1	17
1	1	1	1	1	1	1	1	1	1	1	1	1	1	1	1	1	17
1	1	1	1	1	1	1	1	1	1	1	1	1	1	1	1	1	17
1	1	1	1	1	1	1	1	1	1	1	1	1	1	1	1	1	17
1	1	1	1	1	1	1	1	1	1	1	1	1	1	1	1	1	17
1	1	1	1	1	1	1	1	1	1	1	1	1	1	1	1	1	17
1	1	1	1	1	1	1	1	1	1	1	1	1	1	1	1	1	17
1	1	1	1	1	1	1	1	1	1	1	1	1	1	1	1	1	17
1	1	1	1	1	1	1	1	1	1	1	1	1	1	1	1	1	17
1	1	1	1	1	1	1	1	1	1	1	1	1	1	1	1	1	17
1	1	1	1	1	1	1	1	1	1	1	1	1	1	1	1	1	17
1	1	1	1	1	1	1	1	1	1	1	1	1	1	1	1	1	17
1	1	1	1	1	1	1	1	1	1	1	1	1	1	1	1	1	17
1	1	1	1	1	1	1	1	1	1	1	1	1	1	1	1	1	17
1	1	1	1	1	1	1	1	1	1	1	1	1	1	1	1	1	17
1	1	1	1	1	1	1	1	1	1	1	1	1	1	1	1	1	17
1	1	1	1	1	1	1	1	1	1	1	1	1	1	1	1	1	17
1	1	1	1	1	1	1	1	1	1	1	1	1	1	1	1	1	17
1	1	1	1	1	1	1	1	1	1	1	1	1	1	1	1	1	17
1	1	1	1	1	1	1	1	1	1	1	1	1	1	1	1	1	17
1	1	1	1	1	1	1	1	1	1	1	1	1	1	1	1	1	17
1	1	1	1	1	1	1	1	1	1	1	1	1	1	1	1	1	17
1	1	1	1	1	1	1	1	1	1	1	1	1	1	1	1	1	17
1	1	1	1	1	1	1	1	1	1	1	1	1	1	1	1	1	17
1	1	1	1	1	1	1	1	1	1	1	1	1	1	1	1	1	17
1	1	1	1	1	1	1	1	1	1	1	1	1	1	1	1	1	17
1	1	1	1	1	1	1	1	1	1	1	1	1	1	1	1	1	17
1	1	1	1	1	1	1	1	1	1	1	1	1	1	1	1	1	17
1	1	1	1	1	1	1	1	1	1	1	1	1	1	1	1	1	17
1	1	1	1	1	1	1	1	1	1	1	1	1	1	1	1	1	17
1	1	1	1	1	1	1	1	1	1	1	1	1	1	1	1	1	17
1	1	1	1	1	1	1	1	1	1	1	1	1	1	1	1	1	17
1	1	1	1	1	1	1	1	1	1	1	1	1	1	1	1	1	17
1	1	1	1	1	1	1	1	1	1	1	1	1	1	1	1	1	17
1	1	1	1	1	1	1	1	1	1	1	1	1	1	1	1	1	17
1	1	1	1	1	1	1	1	1	1	1	1	1	1	1	1	1	17
1	1	1	1	1	1	1	1	1	1	1	1	1	1	1	1	1	17
1	1	1	1	1	1	1	1	1	1	1	1	1	1	1	1	1	17
1	1	1	1	1	1	1	1	1	1	1	1	1	1	1	1	1	17
1	1	1	1	1	1	1	1	1	1	1	1	1	1	1	1	1	17
1	1	1	1	1	1	1	1	1	1	1	1	1	1	1	1	1	17
1	1	1	1	1	1	1	1	1	1	1	1	1	1	1	1	1	17
1	1	1	1	1	1	1	1	1	1	1	1	1	1	1	1	1	17
1	1	1	1	1	1	1	1	1	1	1	1	1	1	1	1	1	17
1	1	1	1	1	1	1	1	1	1	1	1	1	1	1	1	1	17
1	1	1	1	1	1	1	1	1	1	1	1	1	1	1	1	1	17
1	1	1	1	1	1	1	1	1	1	1	1	1	1	1	1	1	17
1	1	1	1	1	1	1	1	1	1	1	1	1	1	1	1	1	17
1	1	1	1	1	1	1	1	1	1	1	1	1	1	1	1	1	17
1	1	1	1	1	1	1	1	1	1	1	1	1	1	1	1	1	17
1	1	1	1	1	1	1	1	1	1	1	1	1	1	1	1	1	17
1	1	1	1	1	1	1	1	1	1	1	1	1	1	1	1	1	17
1	1	1	1	1	1	1	1	1	1	1	1	1	1	1	1	1	17
1	1	1	1	1	1	1	1	1	1	1	1	1	1	1	1	1	17
1	1	1	1	1	1	1	1	1	1	1	1	1	1	1	1	1	17
1	1	1	1	1	1	1	1	1	1	1	1	1	1	1	1	1	17
1	1	1	1	1	1	1	1	1	1	1	1	1	1	1	1	1	17
1	1	1	1	1	1	1	1	1	1	1	1	1	1	1	1	1	17
1	1	1	1	1	1	1	1	1	1	1	1	1	1	1	1	1	17
1	1	1	1	1	1	1	1	1	1	1	1	1	1	1	1	1	17
1	1	1	1	1	1	1	1	1	1	1	1	1	1	1	1	1	17
1	1	1	1	1	1	1	1	1	1	1	1	1	1	1	1	1	17
1	1	1	1	1	1	1	1	1	1	1	1	1	1	1	1	1	17
1	1	1	1	1	1	1	1	1	1	1	1	1	1	1	1	1	17
1	1	1	1	1	1	1	1	1	1	1	1	1	1	1	1	1	17
1	1	1	1	1	1	1	1	1	1	1	1	1	1	1	1	1	17
1	1	1	1	1	1	1	1	1	1	1	1	1	1	1	1	1	17
1	1	1	1	1	1	1	1	1	1	1	1	1	1	1	1	1	17
1	1	1	1	1	1	1	1	1	1	1	1	1	1	1	1	1	17
1	1	1	1	1	1	1	1	1	1	1	1	1	1	1	1	1	17
1	1	1	1	1	1	1	1	1	1	1	1	1	1	1	1	1	17
1	1	1	1	1	1	1	1	1	1	1	1	1	1	1	1	1	17
1	1	1	1	1	1	1	1	1	1	1	1	1	1	1	1	1	17
1	1	1	1	1	1	1	1	1	1	1	1	1	1	1	1	1	17
1	1	1	1	1	1	1	1	1	1	1	1	1	1	1	1	1	17
1	1	1	1	1	1	1	1	1	1	1	1	1	1	1	1	1	17
1	1	1	1	1	1	1	1	1	1	1	1	1	1	1	1	1	17
1	1	1	1	1	1	1	1	1	1	1	1	1	1	1	1	1	17
1	1	1	1	1	1	1	1	1	1	1	1	1	1	1	1	1	17
1	1	1	1	1	1	1	1	1	1	1	1	1	1	1	1	1	17
1	1	1	1	1	1	1	1	1	1	1	1	1	1	1	1	1	17
1	1	1	1	1	1	1	1	1	1	1	1	1	1	1	1	1	17
1	1	1	1	1	1	1	1	1	1	1	1	1	1	1	1	1	17
1	1	1	1	1	1	1	1	1	1	1	1	1	1	1	1	1	17
1	1	1	1	1	1	1	1	1	1	1	1	1	1	1	1	1	17
1	1	1	1	1	1	1	1	1	1	1	1	1	1	1	1	1	17
1	1	1	1	1	1	1	1	1	1	1	1	1	1	1	1	1	17
1	1	1	1	1	1	1	1	1	1	1	1	1	1	1	1	1	17
1	1	1	1	1	1	1	1	1	1	1	1	1	1	1	1	1	17
1	1	1	1	1	1	1	1	1	1	1	1	1	1	1	1	1	17
1	1	1	1	1	1	1	1	1	1	1	1	1	1	1	1	1	17
1	1	1	1	1	1	1	1	1	1	1	1	1	1	1	1	1	17
1	1	1	1	1	1	1	1	1	1	1	1	1	1	1	1	1	17
1	1	1	1	1	1	1	1	1	1	1	1	1	1	1	1	1	17
1	1	1	1	1	1	1	1	1	1	1	1	1	1	1	1	1	17
1	1	1	1	1	1	1	1	1	1	1	1	1	1	1	1	1	17
1	1	1	1	1	1	1	1	1	1	1	1	1	1	1	1	1	17
1	1	1	1	1	1	1	1	1	1	1	1	1	1	1	1	1	17
1	1	1	1	1	1	1	1	1	1	1	1	1	1	1	1	1	17
1	1	1	1	1	1	1	1	1	1	1	1	1	1	1	1	1	17
1	1	1	1	1	1	1	1	1	1	1	1	1	1	1	1	1	17
1	1	1	1	1	1	1	1	1	1	1	1	1	1	1	1	1	17
1	1	1	1	1	1	1	1	1	1	1	1	1	1	1	1	1	17
1	1	1	1	1	1	1	1	1	1	1	1	1	1	1	1	1	17
1	1	1	1	1	1	1	1	1	1	1	1	1	1	1	1	1	17
1	1	1	1	1	1	1	1	1	1	1	1	1	1	1	1	1	17
1	1	1	1	1	1	1	1	1	1	1	1	1	1	1	1	1	17
1	1	1	1	1	1	1	1	1	1	1	1	1	1	1	1	1	17
1	1	1	1	1	1	1	1	1	1	1	1	1	1	1	1	1	17
1	1	1	1	1	1	1	1	1	1	1	1	1	1	1	1	1	17
1	1	1	1	1	1	1	1	1	1	1	1	1	1	1	1	1	17
1	1	1	1	1	1	1	1	1	1	1	1	1	1	1	1	1	17
1	1	1	1	1	1	1	1	1	1	1	1	1	1	1	1	1	17
1	1	1	1	1	1	1	1	1	1	1	1	1	1	1	1	1	17
1	1	1	1	1	1	1	1	1	1	1	1	1	1	1	1	1	17
1	1	1	1	1	1	1	1	1	1	1	1	1	1	1	1	1	17
1	1	1	1	1	1	1	1	1	1	1	1	1	1	1	1	1	17
1	1	1	1	1	1	1	1	1	1	1	1	1	1	1	1	1	17
1	1	1	1	1	1	1	1	1	1	1	1	1	1	1	1	1	17
1	1	1	1	1	1	1	1	1	1	1	1	1	1	1	1	1	17
1	1	1	1	1	1	1	1	1	1	1	1	1	1	1	1	1	17
1	1	1	1	1	1	1	1	1	1	1	1	1	1	1	1	1	17
1	1	1	1	1	1	1	1	1	1	1	1	1	1	1	1	1	17
1	1	1	1	1	1	1	1	1	1	1	1	1	1	1	1	1	17
1	1	1	1	1	1	1	1	1	1	1	1	1	1	1	1	1	17
1	1	1	1	1	1	1	1	1	1	1	1	1	1	1	1	1	17
1	1	1	1	1	1	1	1	1	1	1	1	1	1	1	1	1	17
1	1	1	1	1	1	1	1	1	1	1	1	1	1	1	1	1	17
1	1	1	1	1	1	1	1	1	1	1	1	1	1	1	1	1	17
1	1	1	1	1	1	1	1	1	1	1	1	1	1	1	1	1	17
1	1	1	1	1	1	1	1	1	1	1	1	1	1	1	1	1	17
1	1	1	1	1	1	1	1	1	1	1	1	1	1	1	1	1	17
1	1	1	1	1	1	1	1	1	1	1	1	1	1	1	1	1	17
1	1	1	1	1	1	1	1	1	1	1	1	1	1	1	1	1	17
1	1	1	1	1	1	1	1	1	1	1	1	1	1	1	1	1	17
1	1	1	1	1	1	1	1	1	1	1	1	1	1	1	1	1	17
1	1	1	1	1	1	1	1	1	1	1	1	1	1	1	1	1	17
1	1	1	1	1	1	1	1	1	1	1	1	1	1	1	1	1	17
1	1	1	1	1	1	1	1	1	1	1	1	1	1	1	1	1	17
1	1	1	1	1	1	1	1	1	1	1	1	1	1	1	1	1	17
1	1	1	1	1	1	1	1	1	1	1	1	1	1	1	1	1	17
1	1	1	1	1	1	1	1	1	1	1	1	1	1	1	1	1	17
1	1	1	1	1	1	1	1	1	1	1	1	1	1	1	1	1	17
1	1	1	1	1	1	1	1	1	1	1	1	1	1	1	1	1	17
1	1	1	1	1	1	1	1	1	1	1	1	1	1	1	1	1	17
1	1	1	1	1	1	1	1	1	1	1	1	1	1	1	1	1	17
1	1	1	1	1	1	1	1	1	1	1	1	1	1	1	1	1	17
1	1	1	1	1	1	1	1	1	1	1	1	1	1	1	1	1	17
1	1	1	1	1	1	1	1	1	1	1	1	1	1	1	1	1	17
1	1	1	1	1	1	1	1	1	1	1	1	1	1	1	1	1	17
1	1	1	1	1	1	1	1	1	1	1	1	1	1	1	1	1	17
1	1	1	1	1	1	1	1	1	1	1	1	1	1	1	1	1	17
1	1	1	1	1	1	1	1	1	1	1	1	1	1	1	1	1	17
1	1	1	1	1	1	1	1	1	1	1	1	1	1	1	1	1	17
1	1	1	1	1	1	1	1	1	1	1	1	1	1	1	1	1	17
1	1	1	1	1	1	1	1	1	1	1	1	1	1	1	1	1	17
1	1	1	1	1	1	1	1	1	1	1	1	1	1	1	1	1	17
1	1	1	1	1	1	1	1	1	1	1	1	1	1	1	1	1	17
1	1	1	1	1	1	1	1	1	1	1	1	1	1	1	1	1	17
1	1	1	1	1	1	1	1	1	1	1	1	1	1	1	1	1	17
1	1	1	1	1	1	1	1	1	1	1	1	1	1	1	1	1	17
1	1	1	1	1	1	1	1	1	1	1	1	1	1	1	1	1	17
1	1	1	1	1	1	1	1	1	1	1	1	1	1	1	1	1	17
1	1	1	1	1	1	1	1	1	1	1	1	1	1	1	1	1	17
1	1	1	1	1	1	1	1	1	1	1	1	1	1	1	1	1	17
1	1	1	1	1	1	1	1	1	1	1	1	1	1	1	1	1	17
1	1	1	1	1	1	1	1	1	1	1	1	1	1	1	1	1	17
1	1	1	1	1	1	1	1	1	1	1	1	1	1	1	1	1	17
1	1	1	1	1	1	1	1	1	1	1	1	1	1	1	1	1	17
1	1	1	1	1	1	1	1	1	1	1	1	1	1	1	1	1	17
1	1	1	1	1	1	1	1	1	1	1	1	1	1	1	1	1	17
1	1	1	1	1	1	1	1	1	1	1	1	1	1	1	1	1	17
1	1	1	1	1	1	1	1	1	1	1	1	1	1	1	1	1	17
1	1	1	1	1	1	1	1	1	1	1	1	1	1	1	1	1	17
1	1	1	1	1	1	1	1	1	1	1	1	1	1	1	1	1	17
1	1	1	1	1	1	1	1	1	1	1	1	1	1	1	1	1	17
1	1	1	1	1	1	1	1	1	1	1	1	1	1	1	1	1	17
1	1	1	1	1	1	1	1	1	1	1	1	1	1	1	1	1	17
1	1	1	1	1	1	1	1	1	1	1	1	1	1	1	1	1	17
1	1	1	1	1	1	1	1	1	1	1	1	1	1	1	1	1	17
1	1	1	1	1	1	1	1	1	1	1	1	1	1	1	1	1	17
1	1	1	1	1	1	1	1	1	1	1	1	1	1	1	1	1	17
1	1	1	1	1	1	1	1	1	1	1	1	1	1	1	1	1	17
1	1	1	1	1	1	1	1	1	1	1	1	1	1	1	1	1	17
1	1	1	1	1	1	1	1	1	1	1	1	1	1	1	1	1	17
1	1	1	1	1	1	1	1	1	1	1	1	1	1	1	1	1	17
1	1	1	1	1	1	1	1	1	1	1	1	1	1	1	1	1	17
1	1	1	1	1	1	1	1	1	1	1	1	1	1	1	1	1	17
1	1	1	1	1	1	1	1	1	1	1	1	1	1	1	1	1	17
1	1	1	1	1	1	1	1	1	1	1	1	1	1	1	1	1	17
1	1	1	1	1	1	1	1	1	1	1	1	1	1	1	1	1	17
1	1	1	1	1	1	1	1	1	1	1	1	1	1	1	1	1	17
1	1	1	1	1	1	1	1	1	1	1	1	1	1	1	1	1	17
1	1	1	1	1	1	1	1	1	1	1	1	1	1	1	1	1	17
1	1	1	1	1	1	1	1	1	1	1	1	1	1	1	1	1	17
1	1	1	1	1	1	1	1	1	1	1	1	1	1	1	1	1	17
1	1	1	1	1	1	1	1	1	1	1	1	1	1	1	1	1	17
1	1	1	1	1	1	1	1	1	1	1	1	1	1	1	1	1	17
1	1	1	1	1	1	1	1	1	1	1	1	1	1	1	1	1	17
1	1	1	1	1	1	1	1	1	1	1	1	1	1	1	1	1	17
1	1	1	1	1	1	1	1	1	1	1	1	1	1	1	1	1	17
1	1	1	1	1	1	1	1	1	1	1	1	1	1	1	1	1	17
1	1	1	1	1	1	1	1	1	1	1	1	1	1	1	1	1	17
1	1	1	1	1	1	1	1	1	1	1	1	1	1	1	1	1	17
1	1	1	1	1	1	1	1	1	1	1	1	1	1	1	1	1	17
1	1	1	1	1	1	1	1	1	1	1	1	1	1	1	1	1	17
1	1	1	1	1	1	1	1	1	1	1	1	1	1	1	1	1	17
1	1	1	1	1	1	1	1	1	1	1	1	1	1	1	1	1	17
1	1	1	1	1	1	1	1	1	1	1	1	1	1	1	1	1	17
1	1	1	1	1	1	1	1	1	1	1	1	1	1	1	1	1	17
1	1	1	1	1	1	1	1	1	1	1	1	1	1	1	1	1	17
1	1	1	1	1	1	1	1	1	1	1	1	1	1	1	1	1	17
1	1	1	1	1	1	1	1	1	1	1	1	1	1	1	1	1	17
1	1	1	1	1	1	1	1	1	1	1	1	1	1	1	1	1	17
1	1	1	1	1	1	1	1	1	1	1	1	1	1	1	1	1	17
1	1	1	1	1	1	1	1	1	1	1	1	1	1	1	1	1	17
1	1	1	1	1	1	1	1	1	1	1	1	1	1	1	1	1	17
1	1	1	1	1	1	1	1	1	1	1	1	1	1	1	1	1	17
1	1	1	1	1	1	1	1	1	1	1	1	1	1	1	1	1	17
1	1	1	1	1	1	1	1	1	1	1	1	1	1	1	1	1	17
1	1	1	1	1	1	1	1	1	1	1	1	1	1	1	1	1	17
1	1	1	1	1	1	1	1	1	1	1	1	1	1	1	1	1	17
1	1	1	1	1	1	1	1	1	1	1	1	1	1	1	1	1	17
1	1	1	1	1	1	1	1	1	1	1	1	1	1	1	1	1	17
1	1	1	1	1	1	1	1	1	1	1	1	1	1	1	1	1	17
1	1	1	1	1	1	1	1	1	1	1	1	1	1	1	1	1	17
1	1	1	1	1	1	1	1	1	1	1	1	1	1	1	1	1	17
1	1	1	1	1	1	1	1	1	1	1	1	1	1	1	1	1	17
1	1	1	1	1	1	1	1	1	1	1	1	1	1	1	1	1	17
1	1	1	1	1	1	1	1	1	1	1	1	1	1	1	1	1	17
1	1	1	1	1	1	1	1	1	1	1	1	1	1	1	1	1	17
1	1	1	1	1	1	1	1	1	1	1	1	1	1	1	1	1	17
1	1	1	1	1	1	1	1	1	1	1	1	1	1	1	1	1	17
1	1	1	1	1	1	1	1	1	1	1	1	1	1	1	1	1	17
1	1	1	1	1	1	1	1	1	1	1	1	1	1	1	1	1	17
1	1	1	1	1	1	1	1	1	1	1	1	1	1	1	1	1	17
1	1	1	1	1	1	1	1	1	1	1	1	1	1	1	1	1	17
1	1	1	1	1	1	1	1	1	1	1	1	1	1	1	1	1	17
1	1	1	1	1	1	1	1	1	1	1	1	1	1	1	1	1	17
1	1	1	1	1	1	1	1	1	1	1	1	1	1	1	1	1	17
1	1	1	1	1	1	1	1	1	1	1	1	1	1	1	1	1	17
1	1	1	1	1	1	1	1	1	1	1	1	1	1	1	1	1	17
1	1	1	1	1	1	1	1	1	1	1	1	1	1	1	1	1	17
1	1	1	1	1	1	1	1	1	1	1	1	1	1	1	1	1	17
1	1	1	1	1	1	1	1	1	1	1	1	1	1	1	1	1	17
1	1	1	1	1	1	1	1	1	1	1	1	1	1	1	1	1	17
1	1	1	1	1	1	1	1	1	1	1	1	1	1	1	1	1	17
1	1	1	1	1	1	1	1	1	1	1	1	1	1	1	1	1	17
1	1	1	1	1	1	1	1	1	1	1	1	1	1	1	1	1	17
1	1	1	1	1	1	1	1	1	1	1	1	1	1	1	1	1	17
1	1	1	1	1	1	1	1	1	1	1	1	1	1	1	1	1	17
1	1	1	1	1	1	1	1	1	1	1	1	1	1	1	1	1	17
1	1	1	1	1	1	1	1	1	1	1	1	1	1	1	1	1	17
1	1	1	1	1	1	1	1	1	1	1	1	1	1	1	1	1	17
1	1	1	1	1	1	1	1	1	1	1	1	1	1	1	1	1	17
1	1	1	1	1	1	1	1	1	1	1	1	1	1	1	1	1	17
1	1	1	1	1	1	1	1	1	1	1	1	1	1	1	1	1	17
1	1	1	1	1	1	1	1	1	1	1	1	1	1	1	1	1	17
1	1	1	1	1	1	1	1	1	1	1	1	1	1	1	1	1	17
1	1	1	1	1	1	1	1	1	1	1	1	1	1	1	1	1	17
1	1	1	1	1	1	1	1	1	1	1	1	1	1	1	1	1	17
1	1	1	1	1	1	1	1	1	1	1	1	1	1	1	1	1	17
1	1	1	1	1	1	1	1	1	1	1	1	1	1	1	1	1	17
1	1	1	1	1	1	1	1	1	1	1	1	1	1	1	1	1	17
1	1	1	1	1	1	1	1	1	1	1	1	1	1	1	1	1	17
1	1	1	1	1	1	1	1	1	1	1	1	1	1	1	1	1	17
1	1	1	1	1	1	1	1	1	1	1	1	1	1	1	1	1	17
1	1	1	1	1	1	1	1	1	1	1	1	1	1	1	1	1	17
1	1	1	1	1	1	1	1	1	1	1	1	1	1	1	1	1	17
1	1	1	1	1	1	1	1	1	1	1	1	1	1	1	1	1	17
1	1	1	1	1	1	1	1	1	1	1	1	1	1	1	1	1	17
1	1	1	1	1	1	1	1	1	1	1	1	1	1	1	1	1	17
1	1	1	1	1	1	1	1	1	1	1	1	1	1	1	1	1	17
1	1	1	1	1	1	1	1	1	1	1	1	1	1	1	1	1	17
1	1	1	1	1	1	1	1	1	1	1	1	1	1	1	1	1	17
1	1	1	1	1	1	1	1	1	1	1	1	1	1	1	1	1	17
1	1	1	1	1	1	1	1	1	1	1	1	1	1	1	1	1	17
1	1	1	1	1	1	1	1	1	1	1	1	1	1	1	1	1	17
1	1	1	1	1	1	1	1	1	1	1	1	1	1	1	1	1	17
1	1	1	1	1	1	1	1	1	1	1	1	1	1	1	1	1	17
1	1	1	1	1	1	1	1	1	1	1	1	1	1	1	1	1	17
1	1	1	1	1	1	1	1	1	1	1	1	1	1	1	1	1	17
1	1	1	1	1	1	1	1	1	1	1	1	1	1	1	1	1	17
1	1	1	1	1	1	1	1	1	1	1	1	1	1	1	1	1	17
1	1	1	1	1	1	1	1	1	1	1	1	1	1	1	1	1	17
1	1	1	1	1	1	1	1	1	1	1	1	1	1	1	1	1	17
1	1	1	1	1	1	1	1	1	1	1	1	1	1	1	1	1	17
1	1	1	1	1	1	1	1	1	1	1	1	1	1	1	1	1	17
1	1	1	1	1	1	1	1	1	1	1	1	1	1	1	1	1	17
1	1	1	1	1	1	1	1	1	1	1	1	1	1	1	1	1	17
1	1	1	1	1	1	1	1	1	1	1	1	1	1	1	1	1	17
1	1	1	1	1	1	1	1	1	1	1	1	1	1	1	1	1	17
1	1	1	1	1	1	1	1	1	1	1	1	1	1	1	1	1	17
1	1	1	1	1	1	1	1	1	1	1	1	1	1	1	1	1	17
1	1	1	1	1	1	1	1	1	1	1	1	1	1	1	1	1	17
1	1	1	1	1	1	1	1	1	1	1	1	1	1	1	1	1	17
1	1	1	1	1	1	1	1	1	1	1	1	1	1	1	1	1	17
1	1	1	1	1	1	1	1	1	1	1	1	1	1	1	1	1	17
1	1	1	1	1	1	1	1	1	1	1	1	1	1	1	1	1	17
1	1	1	1	1	1	1	1	1	1	1	1	1	1	1	1	1	17
1	1	1	1	1	1	1	1	1	1	1	1	1	1	1	1	1	17
1	1	1	1	1	1	1	1	1	1	1	1	1	1	1	1	1	17
1	1	1	1	1	1	1	1	1	1	1	1	1	1	1	1	1	17
1	1	1	1	1	1	1	1	1	1	1	1	1	1	1	1	1	17
1	1	1	1	1	1	1	1	1	1	1	1	1	1	1	1	1	17
1	1	1	1	1	1	1	1	1	1	1	1	1	1	1	1	1	17
1	1	1	1	1	1	1	1	1	1	1	1	1	1	1	1	1	17
1	1	1	1	1	1	1	1	1	1	1	1	1	1	1	1	1	17
1	1	1	1	1	1	1	1	1	1	1	1	1	1	1	1	1	17
1	1	1	1	1	1	1	1	1	1	1	1	1	1	1	1	1	17
1	1	1	1	1	1	1	1	1	1	1	1	1	1	1	1	1	17
1	1	1	1	1	1	1	1	1	1	1	1	1	1	1	1	1	17
1	1	1	1	1	1	1	1	1	1	1	1	1	1	1	1	1	17
1	1	1	1	1	1	1	1	1	1	1	1	1	1	1	1	1	17
1	1	1	1	1	1	1	1	1	1	1	1	1	1	1	1	1	17
1	1	1	1	1	1	1	1	1	1	1	1	1	1	1	1	1	17
1	1	1	1	1	1	1	1	1	1	1	1	1	1	1	1	1	17
1	1	1	1	1	1	1	1	1	1	1	1	1	1	1	1	1	17
1	1	1	1	1	1	1	1	1	1	1	1	1	1	1	1	1	17
1	1	1	1	1	1	1	1	1	1	1	1	1	1	1	1	1	17
1	1	1	1	1	1	1	1	1	1	1	1	1	1	1	1	1	17
1	1	1	1	1	1	1	1	1	1	1	1	1	1	1	1	1	17
1	1	1	1	1	1	1	1	1	1	1	1	1	1	1	1	1	17
1	1	1	1	1	1	1	1	1	1	1	1	1	1	1	1	1	17
1	1	1	1	1	1	1	1	1	1	1	1	1	1	1	1	1	17
1	1	1	1	1	1	1	1	1	1	1	1	1	1	1	1	1	17
1	1	1	1	1	1	1	1	1	1	1	1	1	1	1	1	1	17
1	1	1	1	1	1	1	1	1	1	1	1	1	1	1	1	1	17
1	1	1	1	1	1	1	1	1	1	1	1	1	1	1	1	1	17
1	1	1	1	1	1	1	1	1	1	1	1	1	1	1	1	1	17
1	1	1	1	1	1	1	1	1	1	1	1	1	1	1	1	1	17
1	1	1	1	1	1	1	1	1	1	1	1	1	1	1	1	1	17
1	1	1	1	1	1	1	1	1	1	1	1	1	1	1	1	1	17
1	1	1	1	1	1	1	1	1	1	1	1	1	1	1	1	1	17
1	1	1	1	1	1	1	1	1	1	1	1	1	1	1	1	1	17
1	1	1	1	1	1	1	1	1	1	1	1	1	1	1	1	1	17
1	1	1	1	1	1	1	1	1	1	1	1	1	1	1	1	1	17
1	1	1	1	1	1	1	1	1	1	1	1	1	1	1	1	1	17
1	1	1	1	1	1	1	1	1	1	1	1	1	1	1	1	1	17
1	1	1	1	1	1	1	1	1	1	1	1	1	1	1	1	1	17
1	1	1	1	1	1	1	1	1	1	1	1	1	1	1	1	1	17
1	1	1	1	1	1	1	1	1	1	1	1	1	1	1	1	1	17
1	1	1	1	1	1	1	1	1	1	1	1	1	1	1	1	1	17
1	1	1	1	1	1	1	1	1	1	1	1	1	1	1	1	1	17
1	1	1	1	1	1	1	1	1	1	1	1	1	1	1	1	1	17
1	1	1	1	1	1	1	1	1	1	1	1	1	1	1	1	1	17
1	1	1	1	1	1	1	1	1	1	1	1	1	1	1	1	1	17
1	1	1	1	1	1	1	1	1	1	1	1	1	1	1	1	1	17
1	1	1	1	1	1	1	1	1	1	1	1	1	1	1	1	1	17
1	1	1	1	1	1	1	1	1	1	1	1	1	1	1	1	1	17
1	1	1	1	1	1	1	1	1	1	1	1	1	1	1	1	1	17
1	1	1	1	1	1	1	1	1	1	1	1	1	1	1	1	1	17
1	1	1	1	1	1	1	1	1	1	1	1	1	1	1	1	1	17
1	1	1	1	1	1	1	1	1	1	1	1	1	1	1	1	1	17
1	1	1	1	1	1	1	1	1	1	1	1	1	1	1	1	1	17
1	1	1	1	1	1	1	1	1	1	1	1	1	1	1	1	1	17
1	1	1	1	1	1	1	1	1	1	1	1	1	1	1	1	1	17
1	1	1	1	1	1	1	1	1	1	1	1	1	1	1	1	1	17
1	1	1	1	1	1	1	1	1	1	1	1	1	1	1	1	1	17
1	1	1	1	1	1	1	1	1	1	1	1	1	1	1	1	1	17
1	1	1	1	1	1	1	1	1	1	1	1	1	1	1	1	1	17
1	1	1	1	1	1	1	1	1	1	1	1	1	1	1	1	1	17
1	1	1	1	1	1	1	1	1	1	1	1	1	1	1	1	1	17
1	1	1	1	1	1	1	1	1	1	1	1	1	1	1	1	1	17
1	1	1	1	1	1	1	1	1	1	1	1	1	1	1	1	1	17
1	1	1	1	1	1	1	1	1	1	1	1	1	1	1	1	1	17
1	1	1	1	1	1	1	1	1	1	1	1	1	1	1	1	1	17
1	1	1	1	1	1	1	1	1	1	1	1	1	1	1	1	1	17
1	1	1	1	1	1	1	1	1	1	1	1	1	1	1	1	1	17
1	1	1	1	1	1	1	1	1	1	1	1	1	1	1	1	1	17
1	1	1	1	1	1	1	1	1	1	1	1	1	1	1	1	1	17
1	1	1	1	1	1	1	1	1	1	1	1	1	1	1	1	1	17
1	1	1	1	1	1	1	1	1	1	1	1	1	1	1	1	1	17
1	1	1	1	1	1	1	1	1	1	1	1	1	1	1	1	1	17
1	1	1	1	1	1	1	1	1	1	1	1	1	1	1	1	1	17
1	1	1	1	1	1	1	1	1	1	1	1	1	1	1	1	1	17
1	1	1	1	1	1	1	1	1	1	1	1	1	1	1	1	1	17
1	1	1	1	1	1	1	1	1	1	1	1	1	1	1	1	1	17
1	1	1	1	1	1	1	1	1	1	1	1	1	1	1	1	1	17
1	1	1	1	1	1	1	1	1	1	1	1	1	1	1	1	1	17
1	1	1	1	1	1	1	1	1	1	1	1	1	1	1	1	1	17
1	1	1	1	1	1	1	1	1	1	1	1	1	1	1	1	1	17
1	1	1	1	1	1	1	1	1	1	1	1	1	1	1	1	1	17
1	1	1	1	1	1	1	1	1	1	1	1	1	1	1	1	1	17
1	1	1	1	1	1	1	1	1	1	1	1	1	1	1	1	1	17
1	1	1	1	1	1	1	1	1	1	1	1	1	1	1	1	1	17
1	1	1	1	1	1	1	1	1	1	1	1	1	1	1	1	1	17
1	1	1	1	1	1	1	1	1	1	1	1	1	1	1	1	1	17
1	1	1	1	1	1	1	1	1	1	1	1	1	1	1	1	1	17
1	1	1	1	1	1	1	1	1	1	1	1	1	1	1	1	1	17
1	1	1	1	1	1	1	1	1	1	1	1	1	1	1	1	1	17
1	1	1	1	1	1	1	1	1	1	1	1	1	1	1	1	1	17
1	1	1	1	1	1	1	1	1	1	1	1	1	1	1	1	1	17
1	1	1	1	1	1	1	1	1	1	1	1	1	1	1	1	1	17
1	1	1	1	1	1	1	1	1	1	1	1	1	1	1	1	1	17
1	1	1	1	1	1	1	1	1	1	1	1	1	1	1	1	1	17
1	1	1	1	1	1	1	1	1	1	1	1	1	1	1	1	1	17
1	1	1	1	1	1	1	1	1	1	1	1	1	1	1	1	1	17
1	1	1	1	1	1	1	1	1	1	1	1	1	1	1	1	1	17
1	1	1	1	1	1	1	1	1	1	1	1	1	1	1	1	1	17
1	1	1	1	1	1	1	1	1	1	1	1	1	1	1	1	1	17
1	1	1	1	1	1	1	1	1	1	1	1	1	1	1	1	1	17
1	1	1	1	1	1	1	1	1	1	1	1	1	1	1	1	1	17
1	1	1	1	1	1	1	1	1	1	1	1	1	1	1	1	1	17
1	1	1	1	1	1	1	1	1	1	1	1	1	1	1	1	1	17
1	1	1	1	1	1	1	1	1	1	1	1	1	1	1	1	1	17
1	1	1	1	1	1	1	1	1	1	1	1	1	1	1	1	1	17
1	1	1	1	1	1	1	1	1	1	1	1	1	1	1	1	1	17
1	1	1	1	1	1	1	1	1	1	1	1	1	1	1	1	1	17
1	1	1	1	1	1	1	1	1	1	1	1	1	1	1	1	1	17
1	1	1	1	1	1	1	1	1	1	1	1	1	1	1	1	1	17
1	1	1	1	1	1	1	1	1	1	1	1	1	1	1	1	1	17
1	1	1	1	1	1	1	1	1	1	1	1	1	1	1	1	1	17
1	1	1	1	1	1	1	1	1	1	1	1	1	1	1	1	1	17
1	1	1	1	1	1	1	1	1	1	1	1	1	1	1	1	1	17
1	1	1	1	1	1	1	1	1	1	1	1	1	1	1	1	1	17
1	1	1	1	1	1	1	1	1	1	1	1	1	1	1	1	1	17
1	1	1	1	1	1	1	1	1	1	1	1	1	1	1	1	1	17
1	1	1	1	1	1	1	1	1	1	1	1	1	1	1	1	1	17
1	1	1	1	1	1	1	1	1	1	1	1	1	1	1	1	1	17
1	1	1	1	1	1	1	1	1	1	1	1	1	1	1	1	1	17
1	1	1	1	1	1	1	1	1	1	1	1	1	1	1	1	1	17
1	1	1	1	1	1	1	1	1	1	1	1	1	1	1	1	1	17
1	1	1	1	1	1	1	1	1	1	1	1	1	1	1	1	1	17
1	1	1	1	1	1	1	1	1	1	1	1	1	1	1	1	1	17
1	1	1	1	1	1	1	1	1	1	1	1	1	1	1	1	1	17
1	1	1	1	1	1	1	1	1	1	1	1	1	1	1	1	1	17
1	1	1	1	1	1	1	1	1	1	1	1	1	1	1	1	1	17
1	1	1	1	1	1	1	1	1	1	1	1	1	1	1	1	1	17
1	1	1	1	1	1	1	1	1	1	1	1	1	1	1	1	1	17
1	1	1	1	1	1	1	1	1	1	1	1	1	1	1	1	1	17
1	1	1	1	1	1	1	1	1	1	1	1	1	1	1	1	1	17
1	1	1	1	1	1	1	1	1	1	1	1	1	1	1	1	1	17
1	1	1	1	1	1	1	1	1	1	1	1	1	1	1	1	1	17
1	1	1	1	1	1	1	1	1	1	1	1	1	1	1	1	1	17
1	1	1	1	1	1	1	1	1	1	1	1	1	1	1	1	1	17
1	1	1	1	1	1	1	1	1	1	1	1	1	1	1	1	1	17
1	1	1	1	1	1	1	1	1	1	1	1	1	1	1	1	1	17
1	1	1	1	1	1	1	1	1	1	1	1	1	1	1	1	1	17
1	1	1	1	1	1	1	1	1	1	1	1	1	1	1	1	1	17
1	1	1	1	1	1	1	1	1	1	1	1	1	1	1	1	1	17
1	1	1	1	1	1	1	1	1	1	1	1	1	1	1	1	1	17
1	1	1	1	1	1	1	1	1	1	1	1	1	1	1	1	1	17
1	1	1	1	1	1	1	1	1	1	1	1	1	1	1	1	1	17
1	1	1	1	1	1	1	1	1	1	1	1	1	1	1	1	1	17
1	1	1	1	1	1	1	1	1	1	1	1	1	1	1	1	1	17
1	1	1	1	1	1	1	1	1	1	1	1	1	1	1	1	1	17
1	1	1	1	1	1	1	1	1	1	1	1	1	1	1	1	1	17
1	1	1	1	1	1	1	1	1	1	1	1	1	1	1	1	1	17
1	1	1	1	1	1	1	1	1	1	1	1	1	1	1	1	1	17
1	1	1	1	1	1	1	1	1	1	1	1	1	1	1	1	1	17
1	1	1	1	1	1	1	1	1	1	1	1	1	1	1	1	1	17
1	1	1	1	1	1	1	1	1	1	1	1	1	1	1	1	1	17
1	1	1	1	1	1	1	1	1	1	1	1	1	1	1	1	1	17
1	1	1	1	1	1	1	1	1	1	1	1	1	1	1	1	1	17
1	1	1	1	1	1	1	1	1	1	1	1	1	1	1	1	1	17
1	1	1	1	1	1	1	1	1	1	1	1	1	1	1	1	1	17
1	1	1	1	1	1	1	1	1	1	1	1	1	1	1	1	1	17
1	1	1	1	1	1	1	1	1	1	1	1	1	1	1	1	1	17
1	1	1	1	1	1	1	1	1	1	1	1	1	1	1	1	1	17
1	1	1	1	1	1	1	1	1	1	1	1	1	1	1	1	1	17
1	1	1	1	1	1	1	1	1	1	1	1	1	1	1	1	1	17
1	1	1	1	1	1	1	1	1	1	1	1	1	1	1	1	1	17
1	1	1	1	1	1	1	1	1	1	1	1	1	1	1	1	1	17
1	1	1	1	1	1	1	1	1	1	1	1	1	1	1	1	1	17
1	1	1	1	1	1	1	1	1	1	1	1	1	1	1	1	1	17
1	1	1	1	1	1	1	1	1	1	1	1	1	1	1	1	1	17
1	1	1	1	1	1	1	1	1	1	1	1	1	1	1	1	1	17
1	1	1	1	1	1	1	1	1	1	1	1	1	1	1	1	1	17
1	1	1	1	1	1	1	1	1	1	1	1	1	1	1	1	1	17
1	1	1	1	1	1	1	1	1	1	1	1	1	1	1	1	1	17
1	1	1	1	1	1	1	1	1	1	1	1	1	1	1	1	1	17
1	1	1	1	1	1	1	1	1	1	1	1	1	1	1	1	1	17
1	1	1	1	1	1	1	1	1	1	1	1	1	1	1	1	1	17
1	1	1	1	1	1	1	1	1	1	1	1	1	1	1	1	1	17
1	1	1	1	1	1	1	1	1	1	1	1	1	1	1	1	1	17
1	1	1	1	1	1	1	1	1	1	1	1	1	1	1	1	1	17
1	1	1	1	1	1	1	1	1	1	1	1	1	1	1	1	1	17
1	1	1	1	1	1	1	1	1	1	1	1	1	1	1	1	1	17
1	1	1	1	1	1	1	1	1	1	1	1	1	1	1	1	1	17
1	1	1	1	1	1	1	1	1	1	1	1	1	1	1	1	1	17
1	1	1	1	1	1	1	1	1	1	1	1	1	1	1	1	1	17
1	1	1	1	1	1	1	1	1	1	1	1	1	1	1	1	1	17
1	1	1	1	1	1	1	1	1	1	1	1	1	1	1	1	1	17
1	1	1	1	1	1	1	1	1	1	1	1	1	1	1	1	1	17
1	1	1	1	1	1	1	1	1	1	1	1	1	1	1	1	1	17
1	1	1	1	1	1	1	1	1	1	1	1	1	1	1	1	1	17
1	1	1	1	1	1	1	1	1	1	1	1	1	1	1	1	1	17
1	1	1	1	1	1	1	1	1	1	1	1	1	1	1	1	1	17
1	1	1	1	1	1	1	1	1	1	1	1	1	1	1	1	1	17
1	1	1	1	1	1	1	1	1	1	1	1	1	1	1	1	1	17
1	1	1	1	1	1	1	1	1	1	1	1	1	1	1	1	1	17
1	1	1	1	1	1	1	1	1	1	1	1	1	1	1	1	1	17
1	1	1	1	1	1	1	1	1	1	1	1	1	1	1	1	1	17
1	1	1	1	1	1	1	1	1	1	1	1	1	1	1	1	1	17
1	1	1	1	1	1	1	1	1	1	1	1	1	1	1	1	1	17
1	1	1	1	1	1	1	1	1	1	1	1	1	1	1	1	1	17
1	1	1	1	1	1	1	1	1	1	1	1	1	1	1	1	1	17
1	1	1	1	1	1	1	1	1	1	1	1	1	1	1	1	1	17
1	1	1	1	1	1	1	1	1	1	1	1	1	1	1	1	1	17
1	1	1	1	1	1	1	1	1	1	1	1	1	1	1	1	1	17
1	1	1	1	1	1	1	1	1	1	1	1	1	1	1	1	1	17
1	1	1	1	1	1	1	1	1	1	1	1	1	1	1	1	1	17
1	1	1	1	1	1	1	1	1	1	1	1	1	1	1	1	1	17
1	1	1	1	1	1	1	1	1	1	1	1	1	1	1	1	1	17
1	1	1	1	1	1	1	1	1	1	1	1	1	1	1	1	1	17
1	1	1	1	1	1	1	1	1	1	1	1	1	1	1	1	1	17
1	1	1	1	1	1	1	1	1	1	1	1	1	1	1	1	1	17
1	1	1	1	1	1	1	1	1	1	1	1	1	1	1	1	1	17
1	1	1	1	1	1	1	1	1	1	1	1	1	1	1	1	1	17
1	1	1	1	1	1	1	1	1	1	1	1	1	1	1	1	1	17
1	1	1	1	1	1	1	1	1	1	1	1	1	1	1	1	1	17
1	1	1	1	1	1	1	1	1	1	1	1	1	1	1	1	1	17
1	1	1	1	1	1	1	1	1	1	1	1	1	1	1	1	1	17
1	1	1	1	1	1	1	1	1	1	1	1	1	1	1	1	1	17
1	1	1	1	1	1	1	1	1	1	1	1	1	1	1	1	1	17
1	1	1	1	1	1	1	1	1	1	1	1	1	1	1	1	1	17
1	1	1	1	1	1	1	1	1	1	1	1	1	1	1	1	1	17
1	1	1	1	1	1	1	1	1	1	1	1	1	1	1	1	1	17
1	1	1	1	1	1	1	1	1	1	1	1	1	1	1	1	1	17
1	1	1	1	1	1	1	1	1	1	1	1	1	1	1	1	1	17
1	1	1	1	1	1	1	1	1	1	1	1	1	1	1	1	1	17
1	1	1	1	1	1	1	1	1	1	1	1	1	1	1	1	1	17
1	1	1	1	1	1	1	1	1	1	1	1	1	1	1	1	1	17
1	1	1	1	1	1	1	1	1	1	1	1	1	1	1	1	1	17
1	1	1	1	1	1	1	1	1	1	1	1	1	1	1	1	1	17
1	1	1	1	1	1	1	1	1	1	1	1	1	1	1	1	1	17
1	1	1	1	1	1	1	1	1	1	1	1	1	1	1	1	1	17
1	1	1	1	1	1	1	1	1	1	1	1	1	1	1	1	1	17
1	1	1	1	1	1	1	1	1	1	1	1	1	1	1	1	1	17
1	1	1	1	1	1	1	1	1	1	1	1	1	1	1	1	1	17
1	1	1	1	1	1	1	1	1	1	1	1	1	1	1	1	1	17
1	1	1	1	1	1	1	1	1	1	1	1	1	1	1	1	1	17
1	1	1	1	1	1	1	1	1	1	1	1	1	1	1	1	1	17
1	1	1	1	1	1	1	1	1	1	1	1	1	1	1	1	1	17
1	1	1	1	1	1	1	1	1	1	1	1	1	1	1	1	1	17
1	1	1	1	1	1	1	1	1	1	1	1	1	1	1	1	1	17
1	1	1	1	1	1	1	1	1	1	1	1	1	1	1	1	1	17
1	1	1	1	1	1	1	1	1	1	1	1	1	1	1	1	1	17
1	1	1	1	1	1	1	1	1	1	1	1	1	1	1	1	1	17
1	1	1	1	1	1	1	1	1	1	1	1	1	1	1	1	1	17
1	1	1	1	1	1	1	1	1	1	1	1	1	1	1	1	1	17
1	1	1	1	1	1	1	1	1	1	1	1	1	1	1	1	1	17
1	1	1	1	1	1	1	1	1	1	1	1	1	1	1	1	1	17
1	1	1	1	1	1	1	1	1	1	1	1	1	1	1	1	1	17
1	1	1	1	1	1	1	1	1	1	1	1	1	1	1	1	1	17
1	1	1	1	1	1	1	1	1	1	1	1	1	1	1	1	1	17
1	1	1	1	1	1	1	1	1	1	1	1	1	1	1	1	1	17
1	1	1	1	1	1	1	1	1	1	1	1	1	1	1	1	1	17
1	1	1	1	1	1	1	1	1	1	1	1	1	1	1	1	1	17
1	1	1	1	1	1	1	1	1	1	1	1	1	1	1	1	1	17
1	1	1	1	1	1	1	1	1	1	1	1	1	1	1	1	1	17
1	1	1	1	1	1	1	1	1	1	1	1	1	1	1	1	1	17
1	1	1	1	1	1	1	1	1	1	1	1	1	1	1	1	1	17
1	1	1	1	1	1	1	1	1	1	1	1	1	1	1	1	1	17
1	1	1	1	1	1	1	1	1	1	1	1	1	1	1	1	1	17
1	1	1	1	1	1	1	1	1	1	1	1	1	1	1	1	1	17
1	1	1	1	1	1	1	1	1	1	1	1	1	1	1	1	1	17
1	1	1	1	1	1	1	1	1	1	1	1	1	1	1	1	1	17
1	1	1	1	1	1	1	1	1	1	1	1	1	1	1	1	1	17
1	1	1	1	1	1	1	1	1	1	1	1	1	1	1	1	1	17
1	1	1	1	1	1	1	1	1	1	1	1	1	1	1	1	1	17
1	1	1	1	1	1	1	1	1	1	1	1	1	1	1	1	1	17
1	1	1	1	1	1	1	1	1	1	1	1	1	1	1	1	1	17
1	1	1	1	1	1	1	1	1	1	1	1	1	1	1	1	1	17
1	1	1	1	1	1	1	1	1	1	1	1	1	1	1	1	1	17
1	1	1	1	1	1	1	1	1	1	1	1	1	1	1	1	1	17
1	1	1	1	1	1	1	1	1	1	1	1	1	1	1	1	1	17
1	1	1	1	1	1	1	1	1	1	1	1	1	1	1	1	1	17
1	1	1	1	1	1	1	1	1	1	1	1	1	1	1	1	1	17
1	1	1	1	1	1	1	1	1	1	1	1	1	1	1	1	1	17
1	1	1	1	1	1	1	1	1	1	1	1	1	1	1	1	1	17
1	1	1	1	1	1	1	1	1	1	1	1	1	1	1	1	1	17
1	1	1	1	1	1	1	1	1	1	1	1	1	1	1	1	1	17
1	1	1	1	1	1	1	1	1	1	1	1	1	1	1	1	1	17
1	1	1	1	1	1	1	1	1	1	1	1	1	1	1	1	1	17
1	1	1	1	1	1	1	1	1	1	1	1	1	1	1	1	1	17
1	1	1	1	1	1	1	1	1	1	1	1	1	1	1	1	1	17
1	1	1	1	1	1	1	1	1	1	1	1	1	1	1	1	1	17
1	1	1	1	1	1	1	1	1	1	1	1	1	1	1	1	1	17
1	1	1	1	1	1	1	1	1	1	1	1	1	1	1	1	1	17
1	1	1	1	1	1	1	1	1	1	1	1	1	1	1	1	1	17
1	1	1	1	1	1	1	1	1	1	1	1	1	1	1	1	1	17
1	1	1	1	1	1	1	1	1	1	1	1	1	1	1	1	1	17
1	1	1	1	1	1	1	1	1	1	1	1	1	1	1	1	1	17
1	1	1	1	1	1	1	1	1	1	1	1	1	1	1	1	1	17
1	1	1	1	1	1	1	1	1	1	1	1	1	1	1	1	1	17
1	1	1	1	1	1	1	1	1	1	1	1	1	1	1	1	1	17
1	1	1	1	1	1	1	1	1	1	1	1	1	1	1	1	1	17
1	1	1	1	1	1	1	1	1	1	1	1	1	1	1	1	1	17
1	1	1	1	1	1	1	1	1	1	1	1	1	1	1	1	1	17
1	1	1	1	1	1	1	1	1	1	1	1	1	1	1	1	1	17
1	1	1	1	1	1	1	1	1	1	1	1	1	1	1	1	1	17
1	1	1	1	1	1	1	1	1	1	1	1	1	1	1	1	1	17
1	1	1	1	1	1	1	1	1	1	1	1	1	1	1	1	1	17
1	1	1	1	1	1	1	1	1	1	1	1	1	1	1	1	1	17
1	1	1	1	1	1	1	1	1	1	1	1	1	1	1	1	1	17
1	1	1	1	1	1	1	1	1	1	1	1	1	1	1	1	1	17
1	1	1	1	1	1	1	1	1	1	1	1	1	1	1	1	1	17
1	1	1	1	1	1	1	1	1	1	1	1	1	1	1	1	1	17
1	1	1	1	1	1	1	1	1	1	1	1	1	1	1	1	1	17
1	1	1	1	1	1	1	1	1	1	1	1	1	1	1	1	1	17
1	1	1	1	1	1	1	1	1	1	1	1	1	1	1	1	1	17
1	1	1	1	1	1	1	1	1	1	1	1	1	1	1	1	1	17
1	1	1	1	1	1	1	1	1	1	1	1	1	1	1	1	1	17
1	1	1	1	1	1	1	1	1	1	1	1	1	1	1	1	1	17
1	1	1	1	1	1	1	1	1	1	1	1	1	1	1	1	1	17
1	1	1	1	1	1	1	1	1	1	1	1	1	1	1	1	1	17
1	1	1	1	1	1	1	1	1	1	1	1	1	1	1	1	1	17
1	1	1	1	1	1	1	1	1	1	1	1	1	1	1	1	1	17
1	1	1	1	1	1	1	1	1	1	1	1	1	1	1	1	1	17
1	1	1	1	1	1	1	1	1	1	1	1	1	1	1	1	1	17
1	1	1	1	1	1	1	1	1	1	1	1	1	1	1	1	1	17
1	1	1	1	1	1	1	1	1	1	1	1	1	1	1	1	1	17
1	1	1	1	1	1	1	1	1	1	1	1	1	1	1	1	1	17
1	1	1	1	1	1	1	1	1	1	1	1	1	1	1	1	1	17
1	1	1	1	1	1	1	1	1	1	1	1	1	1	1	1	1	17
1	1	1	1	1	1	1	1	1	1	1	1	1	1	1	1	1	17
1	1	1	1	1	1	1	1	1	1	1	1	1	1	1	1	1	17
1	1	1	1	1	1	1	1	1	1	1	1	1	1	1	1	1	17
1	1	1	1	1	1	1	1	1	1	1	1	1	1	1	1	1	17
1	1	1	1	1	1	1	1	1	1	1	1	1	1	1	1	1	17
1	1	1	1	1	1	1	1	1	1	1	1	1	1	1	1	1	17
1	1	1	1	1	1	1	1	1	1	1	1	1	1	1	1	1	17
1	1	1	1	1	1	1	1	1	1	1	1	1	1	1	1	1	17
1	1	1	1	1	1	1	1	1	1	1	1	1	1	1	1	1	17
1	1	1	1	1	1	1	1	1	1	1	1	1	1	1	1	1	17
1	1	1	1	1	1	1	1	1	1	1	1	1	1	1	1	1	17
1	1	1	1	1	1	1	1	1	1	1	1	1	1	1	1	1	17
1	1	1	1	1	1	1	1	1	1	1	1	1	1	1	1	1	17
1	1	1	1	1	1	1	1	1	1	1	1	1	1	1	1	1	17
1	1	1	1	1	1	1	1	1	1	1	1	1	1	1	1	1	17
1	1	1	1	1	1	1	1	1	1	1	1	1	1	1	1	1	17
1	1	1	1	1	1	1	1	1	1	1	1	1	1	1	1	1	17
1	1	1	1	1	1	1	1	1	1	1	1	1	1	1	1	1	17
1	1	1	1	1	1	1	1	1	1	1	1	1	1	1	1	1	17
1	1	1	1	1	1	1	1	1	1	1	1	1	1	1	1	1	17
1	1	1	1	1	1	1	1	1	1	1	1	1	1	1	1	1	17
1	1	1	1	1	1	1	1	1	1	1	1	1	1	1	1	1	17
1	1	1	1	1	1	1	1	1	1	1	1	1	1	1	1	1	17
1	1	1	1	1	1	1	1	1	1	1	1	1	1	1	1	1	17
1	1	1	1	1	1	1	1	1	1	1	1	1	1	1	1	1	17
1	1	1	1	1	1	1	1	1	1	1	1	1	1	1	1	1	17
1	1	1	1	1	1	1	1	1	1	1	1	1	1	1	1	1	17
1	1	1	1	1	1	1	1	1	1	1	1	1	1	1	1	1	17
1	1	1	1	1	1	1	1	1	1	1	1	1	1	1	1	1	17
1	1	1	1	1	1	1	1	1	1	1	1	1	1	1	1	1	17
1	1	1	1	1	1	1	1	1	1	1	1	1	1	1	1	1	17
1	1	1	1	1	1	1	1	1	1	1	1	1	1	1	1	1	17
1	1	1	1	1	1	1	1	1	1	1	1	1	1	1	1	1	17
1	1	1	1	1	1	1	1	1	1	1	1	1	1	1	1	1	17
1	1	1	1	1	1	1	1	1	1	1	1	1	1	1	1	1	17
1	1	1	1	1	1	1	1	1	1	1	1	1	1	1	1	1	17
1	1	1	1	1	1	1	1	1	1	1	1	1	1	1	1	1	17
1	1	1	1	1	1	1	1	1	1	1	1	1	1	1	1	1	17
1	1	1	1	1	1	1	1	1	1	1	1	1	1	1	1	1	17
1	1	1	1	1	1	1	1	1	1	1	1	1	1	1	1	1	17
1	1	1	1	1	1	1	1	1	1	1	1	1	1	1	1	1	17
1	1	1	1	1	1	1	1	1	1	1	1	1	1	1	1	1	17
1	1	1	1	1	1	1	1	1	1	1	1	1	1	1	1	1	17
1	1	1	1	1	1	1	1	1	1	1	1	1	1	1	1	1	17
1	1	1	1	1	1	1	1	1	1	1	1	1	1	1	1	1	17
1	1	1	1	1	1	1	1	1	1	1	1	1	1	1	1	1	17
1	1	1	1	1	1	1	1	1	1	1	1	1	1	1	1	1	17
1	1	1	1	1	1	1	1	1	1	1	1	1	1	1	1	1	17
1	1	1	1	1	1	1	1	1	1	1	1	1	1	1	1	1	17
1	1	1	1	1	1	1	1	1	1	1	1	1	1	1	1	1	17
1	1	1	1	1	1	1	1	1	1	1	1	1	1	1	1	1	17
1	1	1	1	1	1	1	1	1	1	1	1	1	1	1	1	1	17
1	1	1	1	1	1	1	1	1	1	1	1	1	1	1	1	1	17
1	1	1	1	1	1	1	1	1	1	1	1	1	1	1	1	1	17
1	1	1	1	1	1	1	1	1	1	1	1	1	1	1	1	1	17
1	1	1	1	1	1	1	1	1	1	1	1	1	1	1	1	1	17
1	1	1	1	1	1	1	1	1	1	1	1	1	1	1	1	1	17
1	1	1	1	1	1	1	1	1	1	1	1	1	1	1	1	1	17
1	1	1	1	1	1	1	1	1	1	1	1	1	1	1	1	1	17
1	1	1	1	1	1	1	1	1	1	1	1	1	1	1	1	1	17
1	1	1	1	1	1	1	1	1	1	1	1	1	1	1	1	1	17
1	1	1	1	1	1	1	1	1	1	1	1	1	1	1	1	1	17
1	1	1	1	1	1	1	1	1	1	1	1	1	1	1	1	1	17
1	1	1	1	1	1	1	1	1	1	1	1	1	1	1	1	1	17
1	1	1	1	1	1	1	1	1	1	1	1	1	1	1	1	1	17
1	1	1	1	1	1	1	1	1	1	1	1	1	1	1	1	1	17
1	1	1	1	1	1	1	1	1	1	1	1	1	1	1	1	1	17
1	1	1	1	1	1	1	1	1	1	1	1	1	1	1	1	1	17
1	1	1	1	1	1	1	1	1	1	1	1	1	1	1	1	1	17
1	1	1	1	1	1	1	1	1	1	1	1	1	1	1	1	1	17
1	1	1	1	1	1	1	1	1	1	1	1	1	1	1	1	1	17
1	1	1	1	1	1	1	1	1	1	1	1	1	1	1	1	1	17
1	1	1	1	1	1	1	1	1	1	1	1	1	1	1	1	1	17
1	1	1	1	1	1	1	1	1	1	1	1	1	1	1	1	1	17
1	1	1	1	1	1	1	1	1	1	1	1	1	1	1	1	1	17
1	1	1	1	1	1	1	1	1	1	1	1	1	1	1	1	1	17
1	1	1	1	1	1	1	1	1	1	1	1	1	1	1	1	1	17
1	1	1	1	1	1	1	1	1	1	1	1	1	1	1	1	1	17
1	1	1	1	1	1	1	1	1	1	1	1	1	1	1	1	1	17
1	1	1	1	1	1	1	1	1	1	1	1	1	1	1	1	1	17
1	1	1	1	1	1	1	1	1	1	1	1	1	1	1	1	1	17
1	1	1	1	1	1	1	1	1	1	1	1	1	1	1	1	1	17
1	1	1	1	1	1	1	1	1	1	1	1	1	1	1	1	1	17
1	1	1	1	1	1	1	1	1	1	1	1	1	1	1	1	1	17
1	1	1	1	1	1	1	1	1	1	1	1	1	1	1	1	1	17
1	1	1	1	1	1	1	1	1	1	1	1	1	1	1	1	1	17
1	1	1	1	1	1	1	1	1	1	1	1	1	1	1	1	1	17
1	1	1	1	1	1	1	1	1	1	1	1	1	1	1	1	1	17
1	1	1	1	1	1	1	1	1	1	1	1	1	1	1	1	1	17
1	1	1	1	1	1	1	1	1	1	1	1	1	1	1	1	1	17
1	1	1	1	1	1	1	1	1	1	1	1	1	1	1	1	1	17
1	1	1	1	1	1	1	1	1	1	1	1	1	1	1	1	1	17
1	1	1	1	1	1	1	1	1	1	1	1	1	1	1	1	1	17
1	1	1	1	1	1	1	1	1	1	1	1	1	1	1	1	1	17
1	1	1	1	1	1	1	1	1	1	1	1	1	1	1	1	1	17
1	1	1	1	1	1	1	1	1	1	1	1	1	1	1	1	1	17
1	1	1	1	1	1	1	1	1	1	1	1	1	1	1	1	1	17
1	1	1	1	1	1	1	1	1	1	1	1	1	1	1	1	1	17
1	1	1	1	1	1	1	1	1	1	1	1	1	1	1	1	1	17
1	1	1	1	1	1	1	1	1	1	1	1	1	1	1	1	1	17
1	1	1	1	1	1	1	1	1	1	1	1	1	1	1	1	1	17
1	1	1	1	1	1	1	1	1	1	1	1	1	1	1	1	1	17
1	1	1	1	1	1	1	1	1	1	1	1	1	1	1	1	1	17
1	1	1	1	1	1	1	1	1	1	1	1	1	1	1	1	1	17
1	1	1	1	1	1	1	1	1	1	1	1	1	1	1	1	1	17
1	1	1	1	1	1	1	1	1	1	1	1	1	1	1	1	1	17
1	1	1	1	1	1	1	1	1	1	1	1	1	1	1	1	1	17
1	1	1	1	1	1	1	1	1	1	1	1	1	1	1	1	1	17
1	1	1	1	1	1	1	1	1	1	1	1	1	1	1	1	1	17
1	1	1	1	1	1	1	1	1	1	1	1	1	1	1	1	1	17
1	1	1	1	1	1	1	1	1	1	1	1	1	1	1	1	1	17
1	1	1	1	1	1	1	1	1	1	1	1	1	1	1	1	1	17
1	1	1	1	1	1	1	1	1	1	1	1	1	1	1	1	1	17
1	1	1	1	1	1	1	1	1	1	1	1	1	1	1	1	1	17
1	1	1	1	1	1	1	1	1	1	1	1	1	1	1	1	1	17
1	1	1	1	1	1	1	1	1	1	1	1	1	1	1	1	1	17
1	1	1	1	1	1	1	1	1	1	1	1	1	1	1	1	1	17
1	1	1	1	1	1	1	1	1	1	1	1	1	1	1	1	1	17
1	1	1	1	1	1	1	1	1	1	1	1	1	1	1	1	1	17
1	1	1	1	1	1	1	1	1	1	1	1	1	1	1	1	1	17
1	1	1	1	1	1	1	1	1	1	1	1	1	1	1	1	1	17
1	1	1	1	1	1	1	1	1	1	1	1	1	1	1	1	1	17
1	1	1	1	1	1	1	1	1	1	1	1	1	1	1	1	1	17
1	1	1	1	1	1	1	1	1	1	1	1	1	1	1	1	1	17
1	1	1	1	1	1	1	1	1	1	1	1	1	1	1	1	1	17
1	1	1	1	1	1	1	1	1	1	1	1	1	1	1	1	1	17
1	1	1	1	1	1	1	1	1	1	1	1	1	1	1	1	1	17
1	1	1	1	1	1	1	1	1	1	1	1	1	1	1	1	1	17
1	1	1	1	1	1	1	1	1	1	1	1	1	1	1	1	1	17
1	1	1	1	1	1	1	1	1	1	1	1	1	1	1	1	1	17
1	1	1	1	1	1	1	1	1	1	1	1	1	1	1	1	1	17
1	1	1	1	1	1	1	1	1	1	1	1	1	1	1	1	1	17
1	1	1	1	1	1	1	1	1	1	1	1	1	1	1	1	1	17
1	1	1	1	1	1	1	1	1	1	1	1	1	1	1	1	1	17
1	1	1	1	1	1	1	1	1	1	1	1	1	1	1	1	1	17
1	1	1	1	1	1	1	1	1	1	1	1	1	1	1	1	1	17
1	1	1	1	1	1	1	1	1	1	1	1	1	1	1	1	1	17
1	1	1	1	1	1	1	1	1	1	1	1	1	1	1	1	1	17
1	1	1	1	1	1	1	1	1	1	1	1	1	1	1	1	1	17
1	1	1	1	1	1	1	1	1	1	1	1	1	1	1	1	1	17
1	1	1	1	1	1	1	1	1	1	1	1	1	1	1	1	1	17
1	1	1	1	1	1	1	1	1	1	1	1	1	1	1	1	1	17
1	1	1	1	1	1	1	1	1	1	1	1	1	1	1	1	1	17
1	1	1	1	1	1	1	1	1	1	1	1	1	1	1	1	1	17
1	1	1	1	1	1	1	1	1	1	1	1	1	1	1	1	1	17
1	1	1	1	1	1	1	1	1	1	1	1	1	1	1	1	1	17
1	1	1	1	1	1	1	1	1	1	1	1	1	1	1	1	1	17
1	1	1	1	1	1	1	1	1	1	1	1	1	1	1	1	1	17
1	1	1	1	1	1	1	1	1	1	1	1	1	1	1	1	1	17
1	1	1	1	1	1	1	1	1	1	1	1	1	1	1	1	1	17
1	1	1	1	1	1	1	1	1	1	1	1	1	1	1	1	1	17
1	1	1	1	1	1	1	1	1	1	1	1	1	1	1	1	1	17
1	1	1	1	1	1	1	1	1	1	1	1	1	1	1	1	1	17
1	1	1	1	1	1	1	1	1	1	1	1	1	1	1	1	1	17
1	1	1	1	1	1	1	1	1	1	1	1	1	1	1	1	1	17
1	1	1	1	1	1	1	1	1	1	1	1	1	1	1	1	1	17
1	1	1	1	1	1	1	1	1	1	1	1	1	1	1	1	1	17
1	1	1	1	1	1	1	1	1	1	1	1	1	1	1	1	1	17
1	1	1	1	1	1	1	1	1	1	1	1	1	1	1	1	1	17
1	1	1	1	1	1	1	1	1	1	1	1	1	1	1	1	1	17
1	1	1	1	1	1	1	1	1	1	1	1	1	1	1	1	1	17
1	1	1	1	1	1	1	1	1	1	1	1	1	1	1	1	1	17
1	1	1	1	1	1	1	1	1	1	1	1	1	1	1	1	1	17
1	1	1	1	1	1	1	1	1	1	1	1	1	1	1	1	1	17
1	1	1	1	1	1	1	1	1	1	1	1	1	1	1	1	1	17
1	1	1	1	1	1	1	1	1	1	1	1	1	1	1	1	1	17
1	1	1	1	1	1	1	1	1	1	1	1	1	1	1	1	1	17
1	1	1	1	1	1	1	1	1	1	1	1	1	1	1	1	1	17
1	1	1	1	1	1	1	1	1	1	1	1	1	1	1	1	1	17
1	1	1	1	1	1	1	1	1	1	1	1	1	1	1	1	1	17
1	1	1	1	1	1	1	1	1	1	1	1	1	1	1	1	1	17
1	1	1	1	1	1	1	1	1	1	1	1	1	1	1	1	1	17
1	1	1	1	1	1	1	1	1	1	1	1	1	1	1	1	1	17
1	1	1	1	1	1	1	1	1	1	1	1	1	1	1	1	1	17
1	1	1	1	1	1	1	1	1	1	1	1	1	1	1	1	1	17
1	1	1	1	1	1	1	1	1	1	1	1	1	1	1	1	1	17
1	1	1	1	1	1	1	1	1	1	1	1	1	1	1	1	1	17
1	1	1	1	1	1	1	1	1	1	1	1	1	1	1	1	1	17
1	1	1	1	1	1	1	1	1	1	1	1	1	1	1	1	1	17
1	1	1	1	1	1	1	1	1	1	1	1	1	1	1	1	1	17
1	1	1	1	1	1	1	1	1	1	1	1	1	1	1	1	1	17
1	1	1	1	1	1	1	1	1	1	1	1	1	1	1	1	1	17
1	1	1	1	1	1	1	1	1	1	1	1	1	1	1	1	1	17
1	1	1	1	1	1	1	1	1	1	1	1	1	1	1	1	1	17
1	1	1	1	1	1	1	1	1	1	1	1	1	1	1	1	1	17
1	1	1	1	1	1	1	1	1	1	1	1	1	1	1	1	1	17
1	1	1	1	1	1	1	1	1	1	1	1	1	1	1	1	1	17
1	1	1	1	1	1	1	1	1	1	1	1	1	1	1	1	1	17
1	1	1	1	1	1	1	1	1	1	1	1	1	1	1	1	1	17
1	1	1	1	1	1	1	1	1	1	1	1	1	1	1	1	1	17
1	1	1	1	1	1	1	1	1	1	1	1	1	1	1	1	1	17
1	1	1	1	1	1	1	1	1	1	1	1	1	1	1	1	1	17
1	1	1	1	1	1	1	1	1	1	1	1	1	1	1	1	1	17
1	1	1	1	1	1	1	1	1	1	1	1	1	1	1	1	1	17
1	1	1	1	1	1	1	1	1	1	1	1	1	1	1	1	1	17
1	1	1	1	1	1	1	1	1	1	1	1	1	1	1	1	1	17
1	1	1	1	1	1	1	1	1	1	1	1	1	1	1	1	1	17
1	1	1	1	1	1	1	1	1	1	1	1	1	1	1	1	1	17
1	1	1	1	1	1	1	1	1	1	1	1	1	1	1	1	1	17
1	1	1	1	1	1	1	1	1	1	1	1	1	1	1	1	1	17
1	1	1	1	1	1	1	1	1	1	1	1	1	1	1	1	1	17
1	1	1	1	1	1	1	1	1	1	1	1	1	1	1	1	1	17
1	1	1	1	1	1	1	1	1	1	1	1	1	1	1	1	1	17
1	1	1	1	1	1	1	1	1	1	1	1	1	1	1	1	1	17
1	1	1	1	1	1	1	1	1	1	1	1	1	1	1	1	1	17
1	1	1	1	1	1	1	1	1	1	1	1	1	1	1	1	1	17
1	1	1	1	1	1	1	1	1	1	1	1	1	1	1	1	1	17
1	1	1	1	1	1	1	1	1	1	1	1	1	1	1	1	1	17
1	1	1	1	1	1	1	1	1	1	1	1	1	1	1	1	1	17
1	1	1	1	1	1	1	1	1	1	1	1	1	1	1	1	1	17
1	1	1	1	1	1	1	1	1	1	1	1	1	1	1	1	1	17
1	1	1	1	1	1	1	1	1	1	1	1	1	1	1	1	1	17
1	1	1	1	1	1	1	1	1	1	1	1	1	1	1	1	1	17
1	1	1	1	1	1	1	1	1	1	1	1	1	1	1	1	1	17
1	1	1	1	1	1	1	1	1	1	1	1	1	1	1	1	1	17
1	1	1	1	1	1	1	1	1	1	1	1	1	1	1	1	1	17
1	1	1	1	1	1	1	1	1	1	1	1	1	1	1	1	1	17
1	1	1	1	1	1	1	1	1	1	1	1	1	1	1	1	1	17
1	1	1	1	1	1	1	1	1	1	1	1	1	1	1	1	1	17
1	1	1	1	1	1	1	1	1	1	1	1	1	1	1	1	1	17
1	1	1	1	1	1	1	1	1	1	1	1	1	1	1	1	1	17
1	1	1	1	1	1	1	1	1	1	1	1	1	1	1	1	1	17
1	1	1	1	1	1	1	1	1	1	1	1	1	1	1	1	1	17
1	1	1	1	1	1	1	1	1	1	1	1	1	1	1	1	1	17
1	1	1	1	1	1	1	1	1	1	1	1	1	1	1	1	1	17
1	1	1	1	1	1	1	1	1	1	1	1	1	1	1	1	1	17
1	1	1	1	1	1	1	1	1	1	1	1	1	1	1	1	1	17
1	1	1	1	1	1	1	1	1	1	1	1	1	1	1	1	1	17
1	1	1	1	1	1	1	1	1	1	1	1	1	1	1	1	1	17
1	1	1	1	1	1	1	1	1	1	1	1	1	1	1	1	1	17
1	1	1	1	1	1	1	1	1	1	1	1	1	1	1	1	1	17
1	1	1	1	1	1	1	1	1	1	1	1	1	1	1	1	1	17
1	1	1	1	1	1	1	1	1	1	1	1	1	1	1	1	1	17
1	1	1	1	1	1	1	1	1	1	1	1	1	1	1	1	1	17
1	1	1	1	1	1	1	1	1	1	1	1	1	1	1	1	1	17
1	1	1	1	1	1	1	1	1	1	1	1	1	1	1	1	1	17
1	1	1	1	1	1	1	1	1	1	1	1	1	1	1	1	1	17
1	1	1	1	1	1	1	1	1	1	1	1	1	1	1	1	1	17
1	1	1	1	1	1	1	1	1	1	1	1	1	1	1	1	1	17
1	1	1	1	1	1	1	1	1	1	1	1	1	1	1	1	1	17
1	1	1	1	1	1	1	1	1	1	1	1	1	1	1	1	1	17
1	1	1	1	1	1	1	1	1	1	1	1	1	1	1	1	1	17
1	1	1	1	1	1	1	1	1	1	1	1	1	1	1	1	1	17
1	1	1	1	1	1	1	1	1	1	1	1	1	1	1	1	1	17
1	1	1	1	1	1	1	1	1	1	1	1	1	1	1	1	1	17
1	1	1	1	1	1	1	1	1	1	1	1	1	1	1	1	1	17
1	1	1	1	1	1	1	1	1	1	1	1	1	1	1	1	1	17
1	1	1	1	1	1	1	1	1	1	1	1	1	1	1	1	1	17
1	1	1	1	1	1	1	1	1	1	1	1	1	1	1	1	1	17
1	1	1	1	1	1	1	1	1	1	1	1	1	1	1	1	1	17
1	1	1	1	1	1	1	1	1	1	1	1	1	1	1	1	1	17
1	1	1	1	1	1	1	1	1	1	1	1	1	1	1	1	1	17
1	1	1	1	1	1	1	1	1	1	1	1	1	1	1	1	1	17
1	1	1	1	1	1	1	1	1	1	1	1	1	1	1	1	1	17
1	1	1	1	1	1	1	1	1	1	1	1	1	1	1	1	1	17
1	1	1	1	1	1	1	1	1	1	1	1	1	1	1	1	1	17
1	1	1	1	1	1	1	1	1	1	1	1	1	1	1	1	1	17
1	1	1	1	1	1	1	1	1	1	1	1	1	1	1	1	1	17
1	1	1	1	1	1	1	1	1	1	1	1	1	1	1	1	1	17
1	1	1	1	1	1	1	1	1	1	1	1	1	1	1	1	1	17
1	1	1	1	1	1	1	1	1	1	1	1	1	1	1	1	1	17
1	1	1	1	1	1	1	1	1	1	1	1	1	1	1	1	1	17
1	1	1	1	1	1	1	1	1	1	1	1	1	1	1	1	1	17
1	1	1	1	1	1	1	1	1	1	1	1	1	1	1	1	1	17
1	1	1	1	1	1	1	1	1	1	1	1	1	1	1	1	1	17
1	1	1	1	1	1	1	1	1	1	1	1	1	1	1	1	1	17
1	1	1	1	1	1	1	1	1	1	1	1	1	1	1	1	1	17
1	1	1	1	1	1	1	1	1	1	1	1	1	1	1	1	1	17
1	1	1	1	1	1	1	1	1	1	1	1	1	1	1	1	1	17
1	1	1	1	1	1	1	1	1	1	1	1	1	1	1	1	1	17
1	1	1	1	1	1	1	1	1	1	1	1	1	1	1	1	1	17
1	1	1	1	1	1	1	1	1	1	1	1	1	1	1	1	1	17
1	1	1	1	1	1	1	1	1	1	1	1	1	1	1	1	1	17
1	1	1	1	1	1	1	1	1	1	1	1	1	1	1	1	1	17
1	1	1	1	1	1	1	1	1	1	1	1	1	1	1	1	1	17
1	1	1	1	1	1	1	1	1	1	1	1	1	1	1	1	1	17
1	1	1	1	1	1	1	1	1	1	1	1	1	1	1	1	1	17
1	1	1	1	1	1	1	1	1	1	1	1	1	1	1	1	1	17
1	1	1	1	1	1	1	1	1	1	1	1	1	1	1	1	1	17
1	1	1	1	1	1	1	1	1	1	1	1	1	1	1	1	1	17
1	1	1	1	1	1	1	1	1	1	1	1	1	1	1	1	1	17
1	1	1	1	1	1	1	1	1	1	1	1	1	1	1	1	1	17
1	1	1	1	1	1	1	1	1	1	1	1	1	1	1	1	1	17
1	1	1	1	1	1	1	1	1	1	1	1	1	1	1	1	1	17
1	1	1	1	1	1	1	1	1	1	1	1	1	1	1	1	1	17
1	1	1	1	1	1	1	1	1	1	1	1	1	1	1	1	1	17
1	1	1	1	1	1	1	1	1	1	1	1	1	1	1	1	1	17
1	1	1	1	1	1	1	1	1	1	1	1	1	1	1	1	1	17
1	1	1	1	1	1	1	1	1	1	1	1	1	1	1	1	1	17
1	1	1	1	1	1	1	1	1	1	1	1	1	1	1	1	1	17
1	1	1	1	1	1	1	1	1	1	1	1	1	1	1	1	1	17
1	1	1	1	1	1	1	1	1	1	1	1	1	1	1	1	1	17
1	1	1	1	1	1	1	1	1	1	1	1	1	1	1	1	1	17
1	1	1	1	1	1	1	1	1	1	1	1	1	1	1	1	1	17
1	1	1	1	1	1	1	1	1	1	1	1	1	1	1	1	1	17
1	1	1	1	1	1	1	1	1	1	1	1	1	1	1	1	1	17
1	1	1	1	1	1	1	1	1	1	1	1	1	1	1	1	1	17
1	1	1	1	1	1	1	1	1	1	1	1	1	1	1	1	1	17
1	1	1	1	1	1	1	1	1	1	1	1	1	1	1	1	1	17
1	1	1	1	1	1	1	1	1	1	1	1	1	1	1	1	1	17
1	1	1	1	1	1	1	1	1	1	1	1	1	1	1	1	1	17
1	1	1	1	1	1	1	1	1	1	1	1	1	1	1	1	1	17
1	1	1	1	1	1	1	1	1	1	1	1	1	1	1	1	1	17
1	1	1	1	1	1	1	1	1	1	1	1	1	1	1	1	1	17
1	1	1	1	1	1	1	1	1	1	1	1	1	1	1	1	1	17
1	1	1	1	1	1	1	1	1	1	1	1	1	1	1	1	1	17
1	1	1	1	1	1	1	1	1	1	1	1	1	1	1	1	1	17
1	1	1	1	1	1	1	1	1	1	1	1	1	1	1	1	1	17
1	1	1	1	1	1	1	1	1	1	1	1	1	1	1	1	1	17
1	1	1	1	1	1	1	1	1	1	1	1	1	1	1	1	1	17
1	1	1	1	1	1	1	1	1	1	1	1	1	1	1	1	1	17
1	1	1	1	1	1	1	1	1	1	1	1	1	1	1	1	1	17
1	1	1	1	1	1	1	1	1	1	1	1	1	1	1	1	1	17
1	1	1	1	1	1	1	1	1	1	1	1	1	1	1	1	1	17
1	1	1	1	1	1	1	1	1	1	1	1	1	1	1	1	1	17
1	1	1	1	1	1	1	1	1	1	1	1	1	1	1	1	1	17
1	1	1	1	1	1	1	1	1	1	1	1	1	1	1	1	1	17
1	1	1	1	1	1	1	1	1	1	1	1	1	1	1	1	1	17
1	1	1	1	1	1	1	1	1	1	1	1	1	1	1	1	1	17
1	1	1	1	1	1	1	1	1	1	1	1	1	1	1	1	1	17
1	1	1	1	1	1	1	1	1	1	1	1	1	1	1	1	1	17
1	1	1	1	1	1	1	1	1	1	1	1	1	1	1	1	1	17
1	1	1	1	1	1	1	1	1	1	1	1	1	1	1	1	1	17
1	1	1	1	1	1	1	1	1	1	1	1	1	1	1	1	1	17
1	1	1	1	1	1	1	1	1	1	1	1	1	1	1	1	1	17
1	1	1	1	1	1	1	1	1	1	1	1	1	1	1	1	1	17
1	1	1	1	1	1	1	1	1	1	1	1	1	1	1	1	1	17
1	1	1	1	1	1	1	1	1	1	1	1	1	1	1	1	1	17
1	1	1	1	1	1	1	1	1	1	1	1	1	1	1	1	1	17
1	1	1	1	1	1	1	1	1	1	1	1	1	1	1	1	1	17
1	1	1	1	1	1	1	1	1	1	1	1	1	1	1	1	0	16
1	1	1	1	1	1	1	1	0	1	1	1	1	1	1	1	1	16
1	1	1	1	1	1	1	1	0	1	1	1	1	1	1	1	1	16
1	1	1	1	1	1	0	1	1	1	1	1	1	1	1	1	1	16
1	1	1	1	1	1	1	1	1	1	1	0	1	1	1	1	1	16
[truncated: 20,145 more rows]
